# Supplementary material for: Impact of body and orofacial appearance on life satisfaction among Brazilian adults
Source: PLoS One. 2022 Nov 4;17(11):e0275728. doi: 10.1371/journal.pone.0275728 (PMC9635715; doi:10.1371/journal.pone.0275728)
Supplement: S1 File. Data — (XLSX) [file pone.0275728.s003.xlsx]

## Sheet: Scores
Column		B	C	D	E	F	G	H	I
Name		age	gender	marital_status	dental_patient	esthetic_dental_treat	ortho_treat	like_smile	surgical_procedure
Variable		Age (years)	Gender	Marital status	Whether the participant was undergoing any type of dental treatment at the time of participation	Whether the participant had received any esthetic dental treatment	Whether the participant had received orthodontic treatment	Whether the participant liked her/his own smile	Whether the participant had ever undergone any surgical procedure exclusively to change bodily appearance
Score		–	1=male 2=female	1=Single 2=Married/common law stable relationship 3=Divorced 4=Widower	0=no 1=yes	0=no 1=yes	0=no 1=yes	0=no 1=yes	0=no 1=yes
Column(s)	J	K	L	M	N-T	U-AF	AG-BB	BC-BG	BH-CD
Name	cosmetic_procedure	body_weight	height	economic_status	ABSxx	SPASxx	BCAQxx	SWLSxx	BSSxx
Variable	Whether the participant had undergone any cosmetic procedures to improve bodily appearance	Body weight (Kg)	Height (m)	Economic status evaluated according to the Brazilian Economic Classification Criterion	Responses to Attention to Body Shape Scale items	Responses to Social Physique Anxiety Scale items	Responses to Body Checking and Avoidance Questionnaire items	Responses to Satisfaction with Life Scale items	Responses to Body Satisfaction items
Score	0=no 1=yes	–	–	1=D/E 2=C 3=B 4=A	1=definitely disagree to 5=definitely agree	1=not at all characteristic of me to 5=extremely characteristic of me	0=not at all/not interested 1=checked less than once a week 2=checked 1-6 times a week 3=checked 1-2 times a day 4=checked more than 3 times a day 5=avoidance of checking because of possible distress	1=Strongly disagree 2=Disagree 3=Slightly disagree 4=Neither agree nor disagree 5=Slightly agree 6=Agree 7=Strongly agree	1=strongly disagree to 5=strongly agree
Column(s)	CE-DB	DC-DI
Name	PIDAQxx	OESxx
Variable	Responses to Psychosocial Impact of Dental Aesthetics items	Responses to Orofacial Esthetics Scale items
Score	0=not at all 1=a little 2=somewhat 3=strongly 4=very strongly	0=very dissatisfied to 10=very satisfied

## Sheet: DB
	age	gender	marital_status	dental_patient	esthetic_dental_treat	ortho_treat	like_smile	surgical_procedure	cosmetic_procedure	body_weight	height	economic_status	ABS01	ABS02	ABS03	ABS04	ABS05	ABS06	ABS07	SPAS01	SPAS02	SPAS03	SPAS04	SPAS05	SPAS06	SPAS07	SPAS08	SPAS09	SPAS10	SPAS11	SPAS12	BCAQ01	BCAQ02	BCAQ03	BCAQ04	BCAQ05	BCAQ06	BCAQ07	BCAQ08	BCAQ09	BCAQ10	BCAQ11	BCAQ12	BCAQ13	BCAQ14	BCAQ15	BCAQ16	BCAQ17	BCAQ18
	20	1	1	0	1	0	1	0	0	64	1.42	3	2	1	5	1	1	1	1	2	1	1	5	3	4	1	1	5	5	5	5	0	0	0	0	0	0	0	1	0	0	0	0	0	0	0	0	0	1
	20	2	1	0	1	1	1	0	0	43	1.43	2	3	2	5	2	3	1	2	4	4	2	1	3	1	1	5	3	2	4	2	0	0	0	0	5	0	0	5	0	0	0	2	0	0	0	0	0	0
	18	2	1	0	0		1	0	1	58	1.45	3	3	1	3	1	3	1	2	2	3	2	3	3	3	3	3	3	2	3	3	0	0	0	0	1	1	1	2	1	1	1	1	1	1	0	0	0	1
	34	2	2	0	0	0	1	0	0	60	1.45		1	1	1	1	1	1	1	1	1	1	5	5	1	1	1		5	5		5	5	5	5	2	5	3	2		5	5	3	5	5	5	5	5	5
	18	2	1	0	1	0	1	0	0	86	1.45	1	5	1	5	5	1	1	5	5	5	1	5	1	1	1	2	1	5	4	4	0	0	0	0	5	5	5	5	5	5	5	5	5	5	0	0	0	0
	36	2	2	1	1	0	1	0	0	87	1.45	3	2	1	5	1	1	1	1	5	1	1	4	4	5	5	1	2	5	4	4	1	1	1	2	5	5	5	5	2	2	2	2	0	0	1	1	1	2
	18	2	1	0	0	0	1	0	0	49	1.46	3	3	1	5	3	4	1	3	5	5	1	1	5	5	1	5	1	3	4	4	0	0	0	0	2	0	0	5	0	0	0	1	0	0	0	0	0	0
	35	2	2	0	1	1	1	0	0	52	1.47	4	4	1	5	4	5	5	5	5	3	4	5	4	4	1	5	1	1	1	5	0	0	0	0	2	0	0	2	1	1	1	1	1	0	0	0	0	1
	23	2	2	0	0	0	1	0	0	54	1.48	3	4	1	4	3	3	4	4	3	1	2	1	2	2	2	1	2	3	1	4	0	0	0	0	3	1	3	3	1	2	2	2	2	2	0	2	2	1
	28	2	2	1	0	0	0	0	0	57	1.48	2	4	1	4	3	1	3	4	4	3	1	1	1	1	2	1	1	5	1	1	0	0	0	0	1	1	1	1	0	0	0	0	0	0	0	0	0	0
	38	2	2	0	1	0	1	0	0	80	1.48																					0	0	0	0	3	0	0	3	0	5	0	0	0	0	0	0	0	0
	23	2	1	0	1	1		0	0	90	1.48	2	5	3	5	2	1	5	3	1	1	3	1	1	5	5	1	5	5	1	5	2	2	2	2	2	2	2	2	2	2	2	2	2	2	5	5	5	2
	21	2	1	0	1	1	1	0	0	45.6	1.49	4	5	3	1	5	5	5	5	1	1	5	5	1	5	5	2	5	5	1	5	1	4	4	4	2	4	4	4	2	4	4	4	2	2	0	1	1	4
	32	2	1	0	1	1	1	0	0	55	1.49	3	5	5	5	5	5	5	5	1	2	2	2	1	4	4	1	1	1	1	4	0	0	0	0	1	1	1	1	1	1	1	1	1	1	1	1	1	1
	20	2	1	0	1	1	1	0	0	38	1.5	3	3	1	5	3	2	1	1	2	2	2	5	3	3	1	3	5	5	3	4	0	0	0	0	2	1	1	2	1	1	0	2	0	0	0	0	0	2
	19	2	1	1	1	1	1	0	0	41	1.5	3	3	1	1	2	1	1	3	4	3	1	3	4	2	2	4	3	3	3	3	0	1	0	0	5	4	0	5	1	0	1	0	0	0	0	0	0	0
	19	2	1	1	1	1	1	0	0	42	1.5	3	2	1	5	1	2	1	1	4	1	3	3	5	1	1	2		4	4	1	0	1	0	1	0	0	0	0	0	0	0	0	0	0	0	0	0	0
	19	2	1	0	0	0	1	0	0	45	1.5	4	3	1	5	3	2	1	2	4	4	1	1	3	1	1	5	4	3	2	1	0	1	0	0	2	1	0	2	0	1	0	0	0	0	0	0	0	0
	19	2	1	0	0	0		0	0	45	1.5	4	3	2	4	3	1	1	3	4	3	1	1	4	1	1	5	1	2	5	1	0	0	0	0	1	0	1	1	0	0	0	0	0	0	0	0	0	0
	20	2	1	0	1	1	1	0	1	47	1.5	3	5	2	5	5	4	2	5	4	1	3	2	4	2	1	3	5	3	3	3	0	0	0	0	1	1	1	2	1	0	0	0	0	0	1	1	1	1
	23	2	1	0	1	1	1	0	0	48	1.5	4	5	2	5	5	1	1	3	5	3	1	1	5	1	1	5	3	1	5	1	0	0	0	0	4	4	4	4	2	2	2	2	0	0	0	0	0	0
	19	2	1	0	1	1	1		1	49	1.5	4	1	1	5	1	5	1	1	5	4	1	2	5	1	1	5	4	1	1	1	0	0	0	0	4	4	4	4	0	0	0	0	0	4	0	0	0	0
	21	2	1	0	1	1	1	0	0	49	1.5	2	5	3	1	1	5	5	5	1	1	5	5	2	5	5	1	5	5	1	5	1	3	3	3	3	3	3	3	3	3	3	3	3	3	1	1	1	2
	19	2	1	1	1	0	0	0	0	50	1.5	3	3	1	5	3	5	2	4	3	3	1	1	4	1	1	4	1	1	1	1	0	1	0	1	4	2	1	2	1	1	1	1	0	0	0	0	0	0
	20	2	1	0	1	1	1	0	1	50	1.5	4	4	4	5	4	5	5	5	1	1	5	4	1	4	4	2	5	5	1	4	0	0	0	0	4	4	4	4	3	3	3	3	3	3	5	5	5	4
	18	2	1	1	1	1	0	0	1	50	1.5	3	3	2	3	3	2	3	3	2	3	2	1	3	2	3	3	3	3	1	4	0	0	0	0	5	0	0	5	2	2	2	2	3	2	0	0	0	1
	28	2	1	0	1	1	1	0	0	50	1.5	3	4	1	5	3	3	2	3	3	2	2	1	3	2	1	4	1	2	3	2	0	0	0	0	2	1	1	2	1	1	1	1	0	0	1	1	1	1
	23	2	1	0	1	1	1	1	0	53	1.5	3	5	4	5	4	4	5	4	2	5	3	2	2	3	2	2	2	2	2	2	2	2	2	2	2	2	2	2	2	2	2	2	1	2	0	0	0	2
	23	2	1	0	0	0	0	0	0	55	1.5	3	3	1	5	3	3	5	3	1	1	5	5	1	5	5	1	5	5	1	5	0	2	0	0	0	0	0	0	0	2	0	0	0	0	0	0	0	4
	29	2	2	0		0	0	0	0	56	1.5	2	5	4	4	5	5	5	5	2		3	5	3	1	1	4	4	5	1	2	0	0	0	0	4	4	4	4	4	4	1		1	0	0	0	0	1
	22	2	1	0	1	0	1	0	0	59	1.5	3	5	1	3	5	5	5	3	1	1	4	1	1	1	1	4	3	2	3	4	0	3	0	3	4	0	2	2	0	2	0	2	0	0	0	0	0	0
	27	2	2	1	0	0	0	0	0	60	1.5	2	5	3	1	3	3	5	3	1	5	3	4	1	3	3	3	5	5	5	5	2	2	2	2	2	2	2	2	2	2	2	2	2	2	5	5	5	1
	40	2	3	0	0	0	0	0	0	70	1.5	2	1	1	5	4	5	5	3	1	3	4	4	1	5	5	1	5	5	1	3	0	0	0	0	2	0		4	0	0	0	4	0	0	0	0	0	5
	31	2	3	1	0	1	0	0	0	70	1.5	1	1	1	1	1	1	1	1	1	1	1	1	1	1	1	1	1	1	1	1	0	1	0	1	0	0	0	0	1	1	1	1	1	1	1	1	1	1
	18	2	1	1	0	0	0	0	0	81	1.5	3
	23	2	1	0	1	1	0	0	0	50	1.51	2	5	5	5	5	5	5	5	4	1	1	1	4	1	1	4	1	1	1	4	0	1	1	1	1	1	1	1	0	1	1	1	0	0	0	0	0	1
	28	2	2	1	0	0	0	0	0	51	1.51	3
	23	2	1	0	1	1	1	0	0	52	1.51		5	4	4	4	4	5	4	4	1	4	5	3	3	3	3	3	2	3	3	0	0	4	4	2	1	1	5	1	1	1	5	0	0	0	0	0	0
	30	2	1	0	0	0	1	0	0	54.5	1.51	3	5	2	4	5	5	2	5	4	1	3	2	4	1	1	4	1	4	4	2	0	0	0	0	4	3	2	4	2	2	2	2	2	2	0	0	0	1
	40	2	2	1	1	1	1	0	0	55.3	1.51	3	3	3	5	5	4	4	3	3	2	3	1	3	1	1	4	1	3	3	1	0	0	0	0	2		1	2	0	0	0	0	0	0	0	1	0	0
	38	2	3	0	1	0	1	0	0	58	1.51	3	4	4	4	4	3	4	4	2	1	3		2	1	1	2	3	2	3	2	0	0	0	0	4	4	4	4	0	4	0	4	0	0	0	5	0	4
	40	2	1	0	0	0	0	0	0	67.3	1.51	2	4	1	5	4	5	5	1	5	1	1	5	1	4	4	3	4	5	5	5	0	3	0	0	2	1	2	3	0	2	0	3	3	0	2	1	1	2
	37	2	2	0	1	1	0	0	0	88.2	1.51	3	3	4	3	4	3	3	3	3	3	3	4	2	3	3	3	3	4	3	4	0	0	0	0	2	2	2	2	2	2	2	2	2	1	1	1	1	2
	28	2	1	0	1	1	1	0	0	43	1.52	3	2	1	5	3	1	5	1	3	3	4	1	4	5	1	5	1	3	1	4	0	0	0	2	2	2	2	2	5	5	5	2	2	5	5	5	5	4
	19	2	1	0	1	1	0	0	0	45	1.52	3	3	1	5	1	3	1	3	4	5	1	3	3	5	5	2	5	5	1	5	0	0	0	0	2	0	0	4	0	0	0	0	1	1	0	0	0	0
	22	2	1	0	0	0	1	0	0	45	1.52	3	5	5	5	5	5	5	5	3	3	3	3	3	3	3	3	3	3	3	3	0	0	0	0	1	1	1	1	0	0	0	0	0	0	0	0	0	0
	25	2	1	0	1	0	1	0	0	46	1.52	4	4	1	4	4	4	3	4	3	3	3	2	3	2	2	3	4	3	2	3	0	1	0	0	2	2	2	2	0	1	1	0	0	0	0	0	0	0
	26	2	1	0	0	0	1	0	0	47	1.52	3	2	1	5	1	3	1	2	5	5	1	1	5	1	1	3	3	5	1	1	0	0	0	0	2	0	0	0	0	0	0	0	0	0	0	0	0	0
	18	2	1	1	1	1	0	0	0	48	1.52	3	3	1	5	3	1	2	2	3	4	1	1	2	3	2	2	4	4	1	4	0	0	0	0	3	0	0	3	0	0	0	0	0	0	0	0	0	0
	30	2	2	0	1	0	1	0	0	50	1.52	3	4	3	4	4	3	3	3	3	3	1	4	3	3	2	2	3	3	2	3	1	1	1	1	2	2	2	2	2	2	1	1	0	0	1	1	1	1
	32	2	2	0	0	0	1	0	0	52	1.52	3	3	1	3	1	4	4	2	1	3	1	3	3	3	3	3	4	5	1	3	0	0	0	0	3	1	3	3	1	4	4	4	4	0	0	0	0	0
	21	2	1	0	0	0		0	0	52	1.52		3	1	4	2	5	2	2	3	2	3	2	2	3	3	3	4	4	2	4	4	4	4	2	5	4	4	5	3	3	2	2	2		0	0	0	0
	23	2	1	1	1	0	1	0	0	52	1.52	4	3	1	5	2	5	2	3	3	1	1	2	3	5	3	2	5	5	1	5	1	2	1	1	4	4	4	4	2	2	2	2	2	1	0	0	0	2
	31	2	2	0	1	1	1	0	0	54	1.52	3	5	4	5	4	3	5	4	1	1	2	3	2	5	5	4	4	5	3	1	2	2	2	2	2	2	2	2	1	1	1	1	0	0	0	0	0	0
	36	2	1	0	1	1	1	0	0	54.1	1.52		3	4	3	3	4	5	3	2	1	2	3	2	4	3	2	4	5	1	4	0	1	0	0	2	1	3	4	0	3	0	0	0	0	1	1	1	2
	22	2	1	0	0	0	1	0	1	59	1.52	3	5	4	5	5	4	5	5	1	3	5	3	1	2	2	3	3	5	2	5	3	1	2	1	3	1	2	4	1	0	0	1	0	0	0	0	0	0
	29	2	2	1	0	0	1	0	0	63	1.52		2	2	2	2	2	2	3	3	2	2	1	2	1	1	2	3	3	3	1	0	0	0	0	1	1	1	1	0	0	0	0	0	0	0	0	0	0
	31	2	2	0	0	0	1	0	0	64	1.52	3																				0	0	0	0	1	0	3	1	0	3	0	0	0		0	0	0	0
	32	2	1	1	1	1	0	0	1	68	1.52		4	5	5	5	5	5	4	1	1	1	1	1	1	1	1	5	5	1	1	0	0	0	0	1	1	1	1	0	0	1	1	0	0	0	0	0	1
	23	2	1	0	0	0	1	0	0	71	1.52	2	5	5	5	5	5	3	5	2	4	3	5	4	1	1	3	3	3	2	3	2	2	1	3	4	3	3	4	2	2	1	3			0	0	0	1
	20	2	1	0	0	0	1	0	0	80	1.52	3	3	2	3	2	3	2	2	5	3	4	5	1	2	5	1	5	5	1	5	0	3	0	1	2	1	2	2	5	1	0	0	0	0	5	5	5	5
	19	2	1	0	1	1	1	0	0	98	1.52	3	1	1	5	1	1	1	5	1	4	4	4	5	1	1	5	5	5	1	5	1	1	0		1	0	0	0	0	0	0	0	0	0	0	0	0	0
	30	2	2	0	0	0	1	0	0	48	1.523	3	4	1	4	2	3	5	4	3	1	3	1	3	4	3	3	5	4	1	2	1	1	1	0	2	1	3	4	1	4	1	1	2	4	0	0	0	1
	27	2	1	0	1	1	0	0	0	43.5	1.53	4	5	3	5	5	5	5	5	5	1	3	1	5	3	1	5	1	1	3	2	0	0	0	0	3	3	3	3	0	0	0	0	0	0	0	0	0	0
	23	2	1	0	1	1	1	0	0	48	1.53	3	5	5	5	5	5	3	4	3	1	4	5	3	3	2	4	5	5	1	5	1	3	1	0	2	2	2	2	1	2	1	1	1	1	0	0	0	2
	19	2	1	0	1	0	0	0	0	50	1.53	4	4	1	5	4	4	1	5	3	1	2	1	3	4	3	2	2	2	2	1	0	0	0	0	2	2	3	4	0	2	2	2	0	0	0	0	0	0
	23	2	1	0	1	1	1	0	0	51	1.53	4	3	2	4	3	5	4	4	4	2	4	1	3	3	3	3	4	4	1	2	0	1	0	0	3	1	1	2	0	1	0	0	1	0	0	0	0	1
	29	2	1	1	1	1	1	0	0	51	1.53	3	4	5	5	5	5	5	5	3	2	2	3	3	2	2	2	3	3	2	1	0	2	0	0	2	1	2	2	0	2	0	0	0	0	0	0	0	2
	29	2	1	0	1	1	1	1	0	53	1.53	4	4	1	5	4	2	4	4	4	3	3	1	4	1	1	5	3	2	4	4	0	1	0	0	2	1	1	1	0	1	1	0	0	0	0	0	0	0
	18	2	1	1	1	0	1	0	0	55	1.53	3	5	3	5	5	5	5	5	2	1	4	5	2	5	5	2	5	5	1	5	0	1	0	0	2	2	2	2	3	3	3	3	1	5	0	0	0	1
	20	2	1	0	1	1	1	0	0	55	1.53	3	2	1	1	2	2	1	2	4	4	2	2	4	4	2	5	2	2	2	1	0	1	1	1	4	1	1	4	0	1	1	2	1	1	1	1	1	2
	20	2	1	0	1		1	1	0	58	1.53	4	2	2	3	2	2	2	2	5	5	5	5	3	5	4	4	4	4	4	4	0	0	0	0	0	0	0	0	0	0	0	0	0	0	0	0	0	0
	27	2	1	0	1	1	1	0	1	60	1.53	3	3	5	3	4	5	4	3	3	2	3	3	2	2	2	2	3	3	2	2	1	3	3	2	2	2	2	2	2	2	2	2	0	0	0	0	0	2
	19	2	1	1	1	1	1	1	0	60	1.53	3	5	5	4	5	3	5	5	1	1	1	5	1	5	5	1	5	5	1	5	1	1	1	1	2	2	2	2	2	2	2	2	1	1	1	1	1	1
	21	2	1	0		1	1	1	0	62	1.53	4	4	5	2	4	5	5	2	2	1	4	5	3	4	4	1	5	2	2	4	0	1	0	1	4	4	4	4	2	2	5	1	4		0	0	0	0
	27	2	1	0	0	0	1	0	0	62	1.53	2	3	1	3	4	3	3	3	3	4	1	1	3	4	1	1	1	3	3	1	0	0	0	0	2	2	0	2	0	0	0	0	0	0	0	0	0	1
	29	2	1	0	1	1	0	0	0	63	1.53	3	5	3	3	5	5	5	5	2	1	2	4	1	1	2	3	4	5	1	5	0	3	0	1	2	0	3	1	0	3	0	1	3	3	0	0	0	2
	33	2	1	0	1	0	1	0	0	65	1.53	3	5	1	5	4	1	1	1	4	5	1	1	3	3	1	1	1	1	5	5	0	0	0	0	2	2	2	2	0	0	0	0	0	0	0	0	0	0
	37	2	2	0	1	0	1	1	1	65	1.53	3	5	5	5	5	5	5	5	3	3	3	1	3	1	1	3	1	5	3	5	2	2	2	2	2	2	2	2	2	2	2	2	2	0	0	0	0	2
	26	2	1	0	1	1	1	1	0	69	1.53	4	5	4	4	4	4	4	4	2	2	4	3	3	3	2	4	3	3	2	4	3	3	3	3	2	3	3	3	3	4	4	2	2	3	2	3	3	2
	20	2	1	0	1	0	1	0	0	70	1.53	4	4	1	4	5	4	4	4	4	2	5	2	4	1	1	1	2	2	2	1	1	1	0	0	2	0	2	2	0	1	0	0	1	1	0	0	0	1
	21	2	1	1	0	0		0	0	43	1.54	3	2	1	4	1	5	3	3	4	1	1	1	4	4	1	1	3	3	3	5	0	0	0	0	4	1	3	4	1	3	2	4	0	0	0	0	0	0
	19	2	1	0	1	1	1	0	0	43	1.54	3	3	2	3	2	4	3	3	3	5	4	3	3	2	2	3	5	4	1	3	0	0	0	0	2	1	1	2	0	1	0	2	0	0	5	5	5	0
	18	2	1	0	0	0	0	1	0	44	1.54	3	3	1	3	1	4	1	3	3	4	4	1	3	4	4	3	4	5	2	5	1	0	3	1	4	1	1	4	1	1	3	3	0	0	0	0	0	0
	24	2	1	0	1	1	1	1	0	45	1.54	3	4	2	3	3	3	3	3	3	3	2	2	2	4	2	3	4	5	1	5	2	1	1	2	3	3	3	3	2	2	2	2	1	1	0	0	0	1
	21	2	1	0	1	0	1	0	0	45	1.54	4	3	3	3	5	5	4	3	3	1	3	5	5	4	2	2	4	3	2	2	1	3	2	2	3	2	4	3	1	4	2	2	0	0	0	0	0	0
	18	2	1	1	1	1	1	0	0	46	1.54	3	3	1	4	2	3	1	3	3	2	1	1	4	1	1	4	3	2	4	2	0	0	0	0	4	1	2	4	0	0	0	0	0	0	0	0	0	0
	24	2	1	0	1	1	0	0	0	47	1.54		2	2	2	2	2	2	2	5	4	1	1	5	1	1	5	3	3	2	4	0	3	3	1	2	1	2	2	0	0	0	0	0	0	0	0	0	1
	18	2	1	0	1	0	1	0	0	48	1.54	4	3	2	3	3	4	1	2	3	2	2	2	2	2	1	1	4	3	2	2	1	1	1	2	2	1	1	2	1	1	1	2	1	0	0	0	0	0
	21	2	1	0	1	1	1	1	0	49	1.54		3	1	5	1	3	1	1	5	3	1	2	4	1	1	4	3	5	1	4	0	0	0	0	2	2	2	2	2	2	2	2	2	2	0	0	0	1
	19	2	1	0	1	1	1	0	0	49	1.54	4	4	2	4	5	4	5	5	5	1	5	4	2	5	5	1	5	5	1	5	0	0	0	0	4	4	4	4	0	0	0	0	0	0	0	0	0	0
	25	2	1	0	1	1	1	0	0	49	1.54	3	5	2	3	4	4	5	5	3	2	5	2	3	3	1	2	3	2	2	3	1	0	1	0	2	2	4	2	1	2	2	0	0	0	0	0	0	0
	26	2	1	0	1	0	1	0	0	50	1.54	4	5	3	5	5	5	4	5	3	2	3	2	3	2	1	3	4	2	1	2	0	0	0	0	2	1	1	2	1	1	1	1	1	1	0	0	0	0
	21	2	1	0	0	0	1	0	0	50	1.54	3	4	2	3	1	4	3	3	4	4	2	1	4	3	2	4	4	3	1	2	0	3	0	0	4	0	4	4	0	4	0	0	0	0	0	0	0	0
	21	2	1	0	1	1	0	0	0	50	1.54	3	5	1	5	5	5	5	3	3	3	5	1	3	2	2	2	4	3	3	3	0	1	1	0	3	1	4	1	0	3	1	2	1	4	0	0	0	0
	22	2	1	1	1	1	1	0	0	51	1.54	3	5	1	5	5	1	5	5	4	1	3	3	4	1	1	4	1	1	1	4	1	1	1	1	2	0	1	1	1	1	1	1	0	0	0	0	0	1
	25	2	2	1	1	1	1	1	0	53	1.54	3	4	1	3	4	1	1	5	3	2	4	3	4	4	4	3	3	5	3	5	1	5	1	4	1	1	5	5	3	4	4	2	2	2	1	5	3	3
	21	2	1	0	1	1	1	0	0	53	1.54	3	2	1	1	4	4	4	4	4	3	2	1	3	2	1	4	2	4	2	1	5	3	4	1	4	4	4	4	3	4	2	2	0	1	0	0	0	0
	24	2	1	1	1	1	1	0	0	54	1.54	3	5	1	5	3	1	4	3	5	5	2	1	5	2	1	5	1	1	5	1	0	0	0	0	1	0	0	0	0	0	0	0	0	0	0	0	0	0
	20	2	1	0	1	1	1	0	0	54	1.54	3	3	1	4	4	3	4	2	3	2	1	4	4	4	3	3	5	5	2	4	1	3	2	0	2	2	1	0	2	2	3	0	0	0	0	0	0	1
	26	2	1	1	1	1	1	0	1	55	1.54	4	5	2	5	5	5	5	5	1	1	1	5	3	5	5	1	5	5	1	5	1	1	1	0	3	3	3	3	1	1	1	0	0	0	5	5	5	1
	23	2	1	1	1	1	0	0	0	55	1.54	3	5	1	3		1	5	1	1	1	5	5	1	5	5	1	5	5	1	5	0	5	0	5
	22	2	1	1	1	1	0	0	0	58	1.54	4	5	1	5		1	5	1	5	1	4	1	1	2	3	4	5	3	1	4	1	1	0	0	2	0	2	2	0	0	0	0	0	0	0	0	0	2
	18	2	1	0	0	0	1	0	0	58	1.54	3	4	4	5	5	5	5	3	3	3	3	3	3	3	3	3	3	3	3	3	0	1	1	1	2	2	2	2	1	1	1	1	1	1	1	1	1	1
	32	2	2	1	1	1	1	0	1	59	1.54	3	5	1	5	5	1	1	5	3	3	1	1	5	1	1	5	1	1	5	1	0	0	0	0	2	2	2	2	0	0	0	0	0	0	0	0	0	0
	37	2	3	0	1	1	0	0		60	1.54	2	1	1	5	1	5	1	1	1	1	1	2	1	1	1	3	1	5	2	5	0	1	0	0	4	0	4	2	0	1	0	0	0	0	0	0	0	0
	18	2	1	1	1	1	1	0	0	62	1.54	3	4	1	3	2	2	2	2	3	4	3	3	2	2	2	2	2	3	3	2	0	0	0	0	4	4	4	4	1	1	1	1	1	1	0	0	0	0
	19	2	1	0	1	1	1	0	1	63	1.54	4	5	3	1	5	5	5	3	1	5	3	5	1	5	4	1	5	5	1	5	3	3	5	3	4	3	3	4	1	3	5	4	5	3	5	5	5	2
	19	2	1	0		0	1	0	0	64	1.54	3	1	1	3	1	3	3	2	4	3	1	1	3	1	1	5	4	4		4	0	0	0	4	2	2	2	2	1	1	1	1	0	0	0	0	0	0
	40	2	2	0	0	0	1	0	0	75	1.54	3	3	4	5	5	2	4	2	1	1	4	5	1	4	5	1	4	5	1	5	0	0	0	0	4	0	2	4	0	2	2	2	0	0	0	0	0	0
	28	2	1	0	1	1	1	0	0	81	1.54		3	1	5	3	3	1	2	2	3	1	2	1	2	3		2	3	3	3	5	5	5	5	2	5	5	2	5	5	5	2	5	5	5	4	4	2
	36	2	1	0	0	0	1	1	0	86	1.54	4	2	1	5	3	2	2	1	3	3	3	1	3	1	1	5	1	2	2	2	0	0	0	0	0	0	0	0	0	0	0	0	0	0	0	0	0	1
	22	2	1	1	1	1	1	0	1	38	1.55	3	3	1	5	1	1	1	4	5	4	1	1	5	1	1	5	1	3	5	1	0	0	0	0	3	0	0	3	0	0	0	0	0	0	0	0	0	0
	23	2	1	0	1	1	1	0	0	41	1.55		5	1	5	1	3	1	3	3	3	2	1	4	2	1	4	4	1	1	1	0	0	0	4	4	2	2	2					0	0	0	0	0	0
	18	2	1	1	0	0	0	0	0	43	1.55	2	5	1	4	4	4	4	3	3	1	3	3	2	2	2	2	5	5	2	2	0	0	0	1	4	4	5	5	3	0	4	3	5		0	0	0	0
	21	2	1	0	1	1	1	0	0	43	1.55	4	3	2	3	2	4	3	4	3	2	4	4	4	3	4	2	5	5	1	5	1	1	1	2	3	2	2	3	1	1	1	2	5	5	0	5	5	2
	38	2	2	1	1	0	1	0	0	45	1.55	3	5	3	5	3	5	3	3	3	3	3	3	5	3	3	3	3	3	3	3	0	0	0	2	4	1	1	4	3	3	3	3	3	3	0	3	3	0
	24	2	1	1	1	1	1	0	1	46	1.55	3	5	1	5	5	5	3	5	5	1	3	1	4	1	1	5	5	1	1	1	0	0	0	0	2	1	2	2	0	0	0	0	0	0	0	0	0	1
	27	2	1	0	1	1	1	1	0	46.4	1.55	3	4	1	5	4	4	2	5	3	2	1	1	4	2	2	3	2	4	2	2	0	1	0	0	2	1	2	2	0	0	0	0	0	0	0	0	0	0
	21	2	1	1	1	1	0	0	0	47	1.55	2	5	3	3	4	4	5	4	3	4	3	1	3	4	4	4	4	5	2	2	0	0	0	1	3	2	4	5	0	0	0	0	0	0	0	0	0	2
	19	2	1	1	1	1	1	0	0	48	1.55	2	5	5	5	5	1	1	1	4	4	1			1	1	4	1	1	1	1	0	0	0	0	0	0	0	0	0	0	0	0	0	0	0	0	0	0
	18	2	1	1	1	1	1	1	0	48	1.55	3	4	1	4	1	5	1	3	3	2	2	3	3	5	5	1	5	5	1	5	3	4	1	4	3	2	2	2	1	1	1	1	1	0	0	0	0	1
	21	2	1	0	0	0	1	0	0	48.2	1.55	3	3	2	4	1	3	1	1	4	4	4	2	4	1	1	1	2	3	2	2	1	1	1	1	2	1	1	2	1	1	1	1	1	1	0	0	0	0
	25	2	1	0	1	1	0	0	0	48.5	1.55	2	5	2	5	3	4	2	4	3	5	3	2	2	4	4	1	5	5	1	2	0	2	1	0	3	1	2	4	1	3	3	3	0	0	0	0	0	0
	19	2	1	0	1	1	0	0	0	48.5	1.55	3	4	4	3	4	5	2	3	1	3	5	3	2	4	3	2	4	5	3	3	1	1	1	2	4	2	2	4	2	2	2	4	1	0	0	0	0	1
	19	2	1	0	0	0	1	0	1	49	1.55	4	5	1	5	3	5	1	3	4	2	1	1	5	2	1	5	4	3	1	3	1	1	1	1	3	3	3	4	1	1	0	1	1	1	0	0	0	0
	40	2	1	0	1	0	1	1	0	50	1.55	3	5	5	5	4	4	4	4	4	1	1	1	3	1	1	5	3	3	3	3	0	0	0	0	2	0	0	0	0	1	0	0	0	0	0	0	0	0
	28	2	3	0	0	0	1	0	0	50.3	1.55		3	1	5	1	2	1	2	4	2	1	1	4	3	2	4		2	2	1	0	0	0	0	1	1	1	1	0	0	0	0	0	0	0	0	0	0
	28	2	1	0	1	1	1	0	0	51	1.55	4	5	4	4	5	5	5	5	3	1	5	5	3	3	3	1	5	5	1	5	1	1	3	0	3	3	3	4	1	1	1	0	0	0	0	0	0	0
	29	2	1	1	1	1	1	0	0	52	1.55	3	2	1	5	3	1	1	2	4	3	1	1	4	1	1	4	1	2	2	2	0	0	0	1	0	0	0	1	1	0	0	0	0	1	0	0	0	1
	20	2	1	0	1	1	1	0	0	53	1.55	4	4	2	3	3	4	3	4	3	3	2	2	2	2	2	3	2	2	1	5	0	1	0	0	4	0	3	4	0	2	0	0	0	0	0	0	0	2
	20	2	1	0	0	0	1	0	0	53	1.55	3	3	1	5	3	4	2	3	4	3	2	1	4	1	1	5	3	3	3	1	0	0	0	0	1	1	1	1	0	1	0	0	1	0	0	0	0	0
	33	2	3	1	0	0	0	0	0	53	1.55		3	5	5	1	1	1	5	3	3	1	1	3	1	1	1	1	5	2	1	0	0	0	0	3	0	0	0	0	0	0	0	0	0	0	0	0	1
	22	2	1	0	1	1	1	0	0	53	1.55	3	2	1	4	3	2	1	1	5	3	1	1	4	2	4	1	5	2	1	3	0	2	2	0	3	1	3	4	0	0	4	0	4		0	0	0	2
	30	2	2	0	0	0	1	0	0	54	1.55	2	1	1	5	1	1	1	1	5	5	1	1	5	1	1	5	1	1	5	1	0	0	0	0	4	0	0	5	0	0	0	0	0	0	0	0	0	0
	26	2	1	0	1	1	1	0	0	55	1.55	3	5	2	5	5	5	5	5	4	3	5	1	5	1	1	5	1	1	5	1	0	1	0	0	2	3	3	0	2	2	2	0	0	0	0	1	0	0
	25	2	1	0	1	1	1	0	0	55	1.55	3	5	5	5	5	5	5	5	1	1	5	1	1	1	1	5	3	1	3	1	0	0	0	0	3	2	3	3	3	3	2	1	0	0	0	0	0	2
	40	2	2	0	0	0	0	0	0	56	1.55	3	5	5	5	5	5	5	5	2	2	3	4	2	3	3	3	3	4	3	5	1	3		4	4	1	3	4	1	3	1	3	1	2	0	0	0	1
	21	2	1	1	0	0	0	0	0	56	1.55		5	1	5	5			1	4	1	1	1	4	4	1	4	1	1	4	1	0	0	0	0	2	2	2	2	3	3	3	3	0	0	3	3	2	0
	22	2	1	1	1	1	1	0	0	60	1.55	2	4	1	5	1	4	5	5	4	2	3	1	2	1	5	3	2	2	1	1	0	0	0	0	2	1	1	3	0	0	0	0	0	0	0	0	0	0
	21	2	1	0	1	1	1	0	1	61	1.55	3	5	3	5	5	5	5	3	4	1	2	2	4	2	1	3	3	4	1	5	0	0	0	0	2	2	2	4	0	0	0	4	1	0	0	0	0	0
	21	2	1	0	1	1	1	0	0	61.1	1.55	4	5	4	3	5	5	5	4	2	1	2	2	3	5	4	2	5	5	1	5	0	2	2	2	4	3	3	4	1	2	1	3	0	0	1	1	1	1
	24	2	1	0	1	1	1	1	0	62	1.55	3	4	1	3	5	5	4	3	3	1	2	5	3	1	1	3	4	3	1	4	0	0	0	1	5	0	1	5	0	0	0	0	0	0	0	0	0	0
	20	2	1	0	0	0	0	0	0	62	1.55	3	5	3	4		4	3	3	3	2	5	5	3	4	2	3	4	3	3	4	1	3	0	1	4	2	2	2	0	0	0	0	1	1	0	0	0	1
	39	2	2	0	0	1		0	0	64	1.55			5	5	5	1	5	3		5	4	1	1	2	1	5	5	5	5	5	0	0	0	0	0	0	0	0	1	1	1	1	1	1	0	0	0	0
	37	2	1	1	0	1	0	0	0	65	1.55	3	5	5	5	5	5	5	5	4	4	3	3	4	4	4	4	4	4	4	4	0	0	0	0	1	1	1	1	4	4	4	3	3	3	2	2	2	2
	22	2	1	0	1	0	1	0	0	65	1.55	3	3	1	4	3	4	1	2	3	3	3	1	3	1	1	4	2	2	2	3	0	0	0	0	2	0	0	2	0	0	0	1	0	0	0	0	0	0
	22	2	1	0	1	0	0	0	1	65	1.55	3	3	4	4	4	4	4	2	3	2		5		3	3	3	3	3	3	3	0	0	0	0	3	2	2	2	0	1	1	1	0	0	0	0	0	1
	21	2	1	1	1	1	1	0	0	66	1.55		5	4	5	5	5	4	3	3	1	4	4	3	4	4	2	4	4	2	3	0	1	1	1	2	2	2	2	3	3	3	3	0	0	0	0	0	0
	28	2	2	0	1	1	1	0	1	68	1.55	3	5	3	3	5	4	5	5	2	1	1	1	2	2	2	2	2	1	1	2	0	0	0	0	5	4	4	4	5	5	5	5	5	5	0	0	0	1
	19	2	1	1	0	0	1	0	0	68	1.55		3	1	5	3	3	5	3	2	2	1	1	3	3	1	2	5	3	3	1	1	0	0	0	3	1	2	1	1	0	3	1	0	1	0	1	0	1
	20	2	1	0	1	1	1	0	0	68	1.55	3	3	1	4	4	3	3	2	3	1	4	1	3	1	2	4	1	4	2	3	0	0	0	0	2	2	2	2	1	1	1	1	1	1	0	0	0	1
	36	2	2	0	1	0	0	0	0	70	1.55	2	3	2	4	1	5	3	1	2	1	1	1	4	1	1	1	1	4	1	1	0	0	0	0	3	3	3	3	1	1	1	1	5	1	0	0	0	1
	22	2	1	0	0	0	0	0	0	73	1.55	2	5	1	5	5	5	5	1	1	2	5	5	1	5	4	1	2	5	1	4	0	1	1	1	0	0	0	0	1	1	1	1	1	0	0	0	0	0
	25	2	2	1	1	1	0	0	0	76	1.55		1	3		5	3	5	5	2	1	2	1	2	2	2	3	2	2	1	2	0	1	0	1	2	1	1	2	1	2	1	2	2	0	0	0	0	1
	34	2	2	1	1	1	1	0	1	93	1.55	3	3	1	5	2	5	3	1	3	1	1	2	3	1	1	5	5	3	1	1	0	0	0	0	4	2	2	4	0	0	0	0	0	0	0	0	0	0
	22	2	1	1	0	0	1	0	0	42	1.56	3	3	2	4	4	2	4	3	3	4	4	3	3	3	2	3	3	3	3	2	1	2	1	1	2	1	2	2	1	1	1	1	0	1	0	0	0	1
	18	2	1	1	1	1	1	0	0	42.3	1.56		5	3	5	5	5	5	5	5	1	1		5	5	3	5	5	4	5	5	1	0	2	2	2	2	1	2	2	2	2	2	2	0	2	2	2	0
	29	2	1	0		0	1	0	0	45	1.56	3	5	1	5	2	3	4	5	5	4	4	2	4	1	1	2	2	5	3	2	0	0	0	0	2	1	1	4	1	1	2	4	0	1	0	1	1	0
	23	2	1	0	1	1	1	0	1	45	1.56		3	2	4	3	5	2	2	4	3	2	1	3	1	3	1	3	3	3	2	0	0	0	0		1	1	4	0	0	0	0	0	0	0	0	0	0
	31	2	2	0	0	0	0	0	0	46	1.56	2	1	1	3	2	5	1	1	3	2	1	1	3	3	1	3	1	1	1	1	0	0	0	2	2	0	0	2	0	0	0	2	0	0	0	0	0	0
	19	2	1	0	1	1	1	0	0	48	1.56	2	3	1	3	1	3	1	1	2	1	3	4	3	3	3	3	5	5	1	5	0	1		1	2	2	2	2	0	1	1	0	2	1	0	0	0	0
	37	2	1	0	1	1	1	0	0	49	1.56	3	3	4	3	5	5	5	4	3	1	4	1	3	2	1	4	3	4	3	2	0	0	0	0	2	2	2	2	2	2	2	1	0	0	0	0	0	0
	23	2	1	0	0	0	1	0	1	49.9	1.56	3	4	2	4	3	2	2	5	3	3	3	2	3	2	2	2	2	5	1	2	0	0	0	0	3	2	2	2	0	0	0	0	0	0	0	0	0	0
	28	2	1	0	1	1	1	0	0	50	1.56	3	5	1	5	5	5	5	5	5	2	5	5	3	2	3	2	3	1	2	1	0	0	0	0	2	2	2	2	1	1	1	1	1	0	0	0	0	0
	25	2	1	0	0	0	1	0	0	50	1.56	4	5	1	5	5	3	3	5	4	2	4	1	3	1	1	3	1	1	1	2	0	0	0	0	2	1	1	2	1	1	1	1	0	1	0	0	0	0
	20	2	1	0	1	1	1	0	0	50	1.56	3	3	1	5	3	4	1	1	4	3	1	1	4	2	1	5	1	4	4	3	0	0	0	0	5	1	1	5	1	1	1	0	0	0	0	0	0	0
	23	2	1	1	1	0	1	1	1	50	1.56	4	5	3	1	5	5	4	4	1	3	3	5	1	1	1	3	3	5	4	2	0	0	0	0	3	0	3	4	0	0	0	0	0	0	0	0	0	2
	23	2	1	0	0	0	0	0	0	52	1.56	1	5	5	5	5	1	5	3	3	4	1	1	3	1	1	4	2	3	3	1	2	2	2	2	2	2	2	2	2	2	2	2	2	2	0	0	0	0
	22	2	1	0	0	0	1	0	0	52	1.56	2	4	2	3	2	3	4	2	2	2	4	4	1	2	2	2	4	4	1	1	0	4	4	4	4	3	4	4	3	4	4	4	4	4	3	3	3	1
	32	2	1	0	0	0	1	0	0	53	1.56	3	3	1	5	2	4	2	1	4	2	1	2	4	3	2	4	1	4	2	3	0	0	0	0	2	0	1	3	0	1	0	0	0	0	0	0	0	0
	24	2	1	1	1	1	0	0		53	1.56		3	1	2	1	5	5	1	1	1	1	1	4	4	1	1	5	5	3	3	0	0	0	0	1	1	1	1	0	0	0	0	0	0	0	0	0	0
	27	2	1	0	0	0	0	0	0	53	1.56	4	2	2	3	2	3	4	2	3	3	1	1	3	3	2	1	5	4	1	4	0	0	0	0	4	1	1	3	2	3	1	2	0	0	0	0	0	1
	37	2	2	1	0	0	1	1	0	54	1.56	3	5	1	5	5	4	5	5	2	1	5	5	3	5	2	1	1	3	1	1	0	0	0	0	2	2	2	2	1	2	2	2	0	0	0	0	0	0
	25	2	1	0	1	0	1	0	0	54	1.56	2	5	2	5	3	2	4	4	3	3	4	3	3	3	2	3	3	3	3	2	0	0	0	0	2	1	2	2	0	1	1	1	0	0	0	0	0	2
	25	2	1	0	1	1	1	0	0	54.7	1.56	4	3	1	4	3	3	3	4	4	3	1	2	4	4	3	3	3	5	2	3	0	0	0	0	3	1	1	2	0	1	0	0	0	0	0	1	0	0
	27	2	1	0	0	0	0	0	0	55	1.56	4	3	2	3	2	3	4	3	2	2	1	3	2	3	4	2	4	5	1	5	0	0	0	0	3	1	2	2	0	1	1	1	0	0	0	0	0	0
	38	2	1	0	1	0	0	0	1	55	1.56	3	3	5	5	5	4	5	2	1	5	2	2	1	2	2	1	4	5	1	5		2		1	2	1	2	1	1	2	1	1			5	5	5	1
	20	2	1	0	0	0	0	0	0	55.5	1.56	3	4	1	4	3	5	3	4	3	2	3	2	2	4	2	2	5	5	1	3	0	1	0	0	2	2	3	2	0	0	0	1	0	0	0	0	1	1
	38	2	3	0	0	0	1	1	0	56	1.56		5	1	2	5	1	1	5	2	2	2	2	2	2	2	2	3	1	2	2	0	0	0	0	2	2	0	2	0	0	0	2	0	0	0	0	0	0
	39	2	2	1	1	0	0	1	0	57	1.56	4	5	5	5	5	5	5	4	4	1	3	1	3	1	1	2	5	4	1	3	0	0	0	0	2	3	3	2	0	1	1	0	0	0	0	0	0	0
	28	2	1	0	1	1	1	1	0	57	1.56	4	4	3	3	4	4	4	4	2	3	5	2	3	2	2	3	2	4	2	3	1	1	1	0	5	4	5	4	0	5	5	0	0	0	0	0	0	0
	24	2	1	0	1	1	0	0	0	57	1.56	3	4	1	5	3	3	4	3	4	1	3	2	1	4	3	2	5	5	1	4	5	1	1	1	4	1	3	4	1	2	1	0	1	0	0	0	0	1
	22	2	1	0	0	0	1	0	0	57	1.56	4	3	1	4	2	5	3	3	3	3	4	5	3	2	3	3	5	3	2	3	0	3	0	0	3	0	1	3	0	1	0	2	0	0	0	0	0	1
	21	2	1	0	1	0	1	0	0	57	1.56	2	2	5	1	1	5	5	5	3	4	1	1	3	1	3	3	1	1	1	3	0	0	0	0	4	4	4	4	4	4	4	4	4	4	0	0	0	0
	22	2	1	1	1	1	1	0	0	57.7	1.56	4	4	1	5	5	4	5	4	3	3	1	1	3	2	2	3	4	4	2	2	0	2	0	0	3	0	3	0	0	2	0	0	0	0	0	0	0	0
	21	2	1	0	1	1	1	0	0	58	1.56	4	5	3	5	5	5	4	4	1	1	5	2	1	2	2	1	4	4	1	4	1	1	1	0	4	3	3	4	1	1	1	1	1	0	5	5	5	1
	33	2	2	1	1	1	1	0	0	59	1.56	3	4	2	4	5	4	5	4	3	3	4	2	2	1	1	3	1	5	1	2	0	1	0	0	4	1	2	4	1	3	0	4	0	1	0	1	1	1
	29	2	2	1	0	0	0	0	0	59	1.56	2	5	3	5	2	2	5	5	2	4	4	1	4	1	2	2	3	4	4	2	2	4	1	1	2	2	2	2	2	2	1	1	2	2	1	1	1	2
	18	2	1	1	1	1	0	1	0	60	1.56	2	3	2	5	5	3	5	2	3	2	3	3	3	5	3	2	3	5	1	1	0	3	0	0	4	2	2	4	0	4	0	2	0	1	0	0	0	0
	22	2	1	0	1	1	0	1	0	60	1.56	3	5	5	5	5	5	5	5	3	1	1	5	5	5	5	2	5	5	1	5	0	0	0	0	5	5	5	5	0	0	0	0	0	0	0	0	0	5
	23	2	1	1	1	1		1	1	60	1.56		3	3	4	4	4	4	4	1	5		5	3	5		2	3	2	3	2	1	3	2	3	3	3	5	5	2	3		3	3	3	0	0	0	0
	28	2	1	0	1	1	1	0	0	61	1.56		4	1	5	5	5	4	3	3	1	2	1	2	1	1	3	1	4	2	3	0	4	0	0	2	2	2	2	0	2	0	0	2	0	0	0	0	2
	32	2	2	1	1	1	0	0	0	62	1.56	2	1	1	5	1	1	1	1	3	3	1	1	2	1	1	4	4	4	1	1	0	0	0	0	1	1	1	1	1	1	1	1	1	1	0	0	0	1
	23	2	2	1	1	0		0	0	62	1.56	3	5	5	5	5	1	1	5	3	1	1	1	3	1	1	3	1	3	1	1
	21	2	1	0	1	1	1	0	0	63	1.56	3	4	5	4	5	5	3	1	1	1	3	4	1	5	4	1	5	5	1	5	1	2	2	0	4	2	2	4	1	2	2	2	0	0	0	0	0	2
	32	2	1	1	1	0	1	0	0	63	1.56		5	5	5	5	1	1	1	1		2		1		2		1	2	2	2	0	0	0	0	1	1	1	1	3	2		3		2	1	2	0	1
	19	2	1	0	0	0	0	0	0	64	1.56	3	4	4	4	3	4	4	4	2	1	2	2	2	3	3	1	4	5	1	5	0	0	0	0	1	1	1	1	1	1	1	1	1	1	0	0	0	1
	26	2	1	0	1	1	0	0	0	64	1.56	3	3	1	3	2	4	4	2	1	1	3	5	1	5	4	4	5	3	1	5	0	1	0	5	3	1	4	4	5	5		0	1	0	5	5	5	2
	19	2	1	0	1	1	1	0	0	65	1.56	2	3	2		2	2	2	2	3	4	4	3	3	3	4	4	4	4	1	5	0	1	0	0	2	1	2	2	1	2	0	2	0	0	0	0	0	1
	27	2	1	0	0	0	1	0		68	1.56	2	2	3	2	2	2	2	2	3	3	2	3	2	2	2	3	2	3	2	1	1	1	2		2	1	1	1	1	1	1	1	1	2	2	2	2	3
	19	2	1	0	1	1	1	0	0	69	1.56	4	5	5	5	2	5	5	2	3	2	3	5	2	2	2	2	5	3	1	3	0	0	0	0	4	0	4	4	0	1	0	0	1	0	0	0	0	0
	21	2	1	0	1	1	1	0	0	70	1.56	3	3	3	5	4	5	4	3	1	1	3	5	2	5	5	1	5	5	1	5	2	2	1	1	3	3	4	4	2	2	1	1	1	0	1	1	1	4
	33	2	2	0	1	1	1	0	0	70	1.56			1	3	1	1	2	1	1	1	1	4	1	1	3	1	3	3	1	5	0	0	0	0	3	0	5	5	0	0	0	0	0	0	0	0	0	3
	26	2	2	1	1	1	0	0	1	72	1.56	3	5	5	5	5	5	5	5	2	1	5	5	5	5	5	5	5	5	5	5	0	0	0	0	2	2	2	2	0	0	0	0	0	0	0	0	0	0
	18	2	1	0	0	0	0	0	0	72	1.56		5	2	5	3	2	5	3	2	2	4	4	2	4	4	1	4	4	1	5	1	1	1	3	3				0	0	0	0	0	0	1	1	1	1
	40	2	2	1	1	1	1	0	0	75	1.56	3	4	1	5	4	5	4	5	3	3	3	3	1	3	2	3	4	5	1	4	1	4	1	2	2	1	2	2	0	0	0	2	0	0	5	5	5	1
	22	2	1	1	1	1	1	0	0	75	1.56	3	4	2	4	4	5	4	5	1	2	4	4	2	2	4	3	5	5	1	5	0	0	0	0	4	4	4	4	3	3	3	2	3	3	1	1	0	0
	28	2	1	0	0	1	0	0	0	85	1.56	2	3	1	3	3	3	5	3	3	3	3	3	3	3	3	3	3	5	4	5	0	1	0	1	2	2	4	2	1	3	0	1	0	0	0	0	0	3
	24	2	2	0	1	0	1	0	0	86	1.56	2	5	1	1	1	1	1	1	1	1	1	1	1	1	1	1	1	1	1	1	0	0	0	0	0								0					0
	21	1	1	0	0	0	0	0	0		1.56		4	4	3	4	4	4	4	2	2	3	3	1	5	4	1	5	3	1	2	0	0	2	0	4	4	4	4	1	3	4	1	0	0	0	0	0	2
	38	2	1	1	0	0	0	0	0		1.56		5	5	5	5	5	5	5	1	1	3	3	1	3	2	1	2	2	3	3						2					5
	22	2	1	0	0	0	1	0	0	44.5	1.57	4	5	1	4	4	2	4	5	3	2	5	3	3	1	2	2	5	4	1	5	0	3	0	2	4	1	3	2	0	4	0	1	0	0	0	0	0	0
	20	2	1	0	1	1	0	0	0	45	1.57	3	4	1	5	2	5	5	5	1	1	1	4	1	2	2	1	5	5	1	2	1	1	0	0	1	1	1	1	1	1	0	0	0	1	0	0	0	0
	21	2	1	1	0	0	1	0	0	45	1.57	4	4	1	5	4	4	5	4	3	1	3	5	2	3	3	2	4	5	1	5	0	2	1	1	4	1	2	4	1	2	1	1	1	0	0	0	0	0
	31	2	2	0	1	1	1	1	0	48	1.57	3	3	3	4	2	4	2	3	5	1	1	1	5	2		1	1	3	2	1	0	0	0	0	1	0	0	0	0	0	0	0	0	0	0	0	0	0
	18	2	1	1	1	1	0	0	0	48.7	1.57	3	1	1	5	1	1	1	1	4	4	1	1	4	4	1	5	2	5	3	2	0	0	0	1	2	0	0	0	0	0	0	0	0	0	0	0	0	0
	32	2	1	1	0	0	1	0	0	50	1.57	3	5	1	5	5	5	5	5		1	5	5	5	5	5	1	5	5	5	1	2	2	2	2	5	5	5	5	0	0	0	0	0	0	5	5	5	5
	32	2	1	1	1	1	1	0	0	50	1.57	3	4	1	4	4	3	3	4	3	3	2	2	5	5	3	3	2	2	2	3	0	0	0	0	2	1	1	2	0	0	0	0	0	0	0	0	0	0
	21	2	1	0	1	1	0	0	0	50	1.57	3	5	1	5	5	4	5	5	2	4	5	3	3	2	2	2	2	3	4	3	1	0	1	1	2	2	2	2	0	0	0	0	0	0	0	0	0	1
	30	2	1	0	1	0	0	0	1	50	1.57	3	5	5	5	5	5	5	5	2	2	5	5	3	4	3	1	5	5	5	5		2	2	2	4	4	4	4	4	4	4	4	4	4	0	0	0	3
	19	2	1	0	0	0	1	1	1	50	1.57	4	5	4	5	5	4	5	5	3	2	4	4	4	5	3	3	4	1	5	1	2	2	2	1	3	2	2	2	2	3	2	2	3	3	1	1	1	1
	25	2	1	0	1	1	1	0	0	51	1.57	2	5	3	5	4	5	4	5	2	1	4	5	2	4	3	2	5	1	4	2	1	2	1	0	4	3	3	2	1	2	1	0	0	0	1	1	1	0
	33	2	2	0	0	0	1	0	0	51	1.57	3	3	1	3	3	5	3	3	3	1	3	3	3	2	3	3	4	3	2	2	0	1	1	3	2	0	0	2	0	0	0	0	0	0	0	0	0	0
	20	2	1	1	1	1	1	0	0	52	1.57	3	3	3	5	2	4	2	3	3	4	2	1	3	1	1	2	4	3	3	3	0	0	0	0	1	1	1	2	0	0	0	0	0	0	0	0	0	1
	18	2	1	1	1	1	1	0	0	52	1.57	3	3	3	5	5	5	3	3	5	4	5	1	3	2	2	1	2	1	2	3	0	2	0	0	2	2	2	2	0	2	2	0	1	0	0	0	0	0
	21	2	1	0	0	0	1	0	0	52	1.57	4	5	1	5	4	5	4	4	5	1	3	2	4	1	1	4	5	3	1	3	0	0	0	2	2	1	1	2	0	0	0	2	0	0	0	0	0	1
	27	2	1	0	0	1	1	0	0	52	1.57	2	4	2	5	3	4	2	3	4	5	1	2	4	2	1	4	1	3	1	2	1	1	1	1	2	1	1	1	1	1	1	1	0	0	0	0	0	0
	19	2	1	0	1	1	1	0	0	53	1.57	4	4	3	4	3	3	4	3	3	2	3	1	3	2	1	5	3	4	2	3	0	0	0	0	3	0	1	3	0	0	0	0	0	0	0	0	0	0
	30	2	1	0	1	0	0	1	0	54	1.57	3	4	1	5	4	5	2	3	2	2	2	1	3	1	2	1	1	5	1	3	1	0	1	0	2	1	0	0	1	0	0	0	0	0	0	0	0	0
	29	2	2	1	0	0	0	0	0	54	1.57	2	1	1	1	5	1	1	5	4	4	4	4		1	1	5	1	5		5	0	0	0	0	0	0	0	0	0	0	0	0	0	0	0	0	0	0
	18	2	1	0	1	1	1	0	0	54	1.57	3	3	1	5	4	3	1	4	4	3	1	1	3	1	3	3	4	3	3	1	0	0	0	0	2	0	0	2	0	1	0	0	0	0	0	0	0	0
	29	2	1	1	1	1	1	1	1	54	1.57	2	5	5	5	5	5	5	5	5	3	1	1	5		1	1		3	1	1	5	4	5	4	0	5	5	4	4	4	1		0	5	5	4	5	5
	32	2	2	1	1	1	1	1	0	55	1.57	3	3	2	4	2	4	2	3	2	2	3	2	3	3	2	3	2	4	2	2	0	0	0	1	2	0	2	3	0	1	0	3	0	0	0	0	0	1
	31	2	2	1	1	1	0	0	0	55	1.57	3	2	1	1	1	1	1	5	5	5	2	3	4	5	1	1	2	5	2	5	0	0	0	3	3	0	3	3	1	5	1	4	1	1	2	1	1	0
	33	2	1	0	0	0	1	0	1	55	1.57	2	5	2	4	2	1	1	5	5	3	4	4	5	1	1	5	1	1	4	1	0	1	0	1	2	0	0	1	0	1	0	1	2	1	0	0	0	0
	20	2	1	0	1	0	1	0	1	55	1.57	3	5	3	5	3	5	4	4	4	1	1	1	2	2	1	3	4	5	1	1	5	5	5	5	2	3	2	2	2	2	2	2	0	0	0	0	0	0
	30	2	1	0	1	1	0	0	0	55	1.57	4	4	1	4	4	4	2	3	4	3	2	3	4	2	2	3	3	2	3	2	0	0	0	0	1	1	2	1	0	1	1	1	0	0	0	0	0	0
	27	2	1	1	0	0	1	0	0	55	1.57	3	2	1	3	1	5	3	1	2	3	1	3	2	1	1	2	1	4	1	3	0	0	0	0	3	0	3	4	0	0	0	0	0	0	0	0	0	0
	19	2	1	0	1	1	1	0	0	55	1.57	3	5	1	5	3	4	4	3	3	1	3	5	3	5	5	3	5	5	1	5	0	2	0	0	4	0	2	4	2	2	2	2	2	2	0	0	0	2
	31	2	2	0	1	1	1	0	0	55	1.57	3	5	2	5	3	5	5	3	3	3	3	3	1	1	1	5	1	5	3	5	1	5	1	2	3	3	3	3	2	3	2	2	0	0	5	5	5	5
	21	2	1	0	1	1	1	0	0	55	1.57	4	2	1	3		1	1	1	3	1	1	1	2	2	4	2	5	5	1	5	0	0	0	0	2	0	0	2	1	1	1	0	0	0	0	0	0	0
	18	2	1	1	1	1	1	0	0	56	1.57	2	5	2	3	3	4	4	4	3	1	1	4	3	3	2	3	5	2	2	4	1	1	1	1	3	3	3	3	4	1	1	1	4	3	0	0	0	1
	22	2	1	1	1	1	0	0	0	56	1.57	3	5	5	5	5	5	5	5	3	1	1	3	3	2	1	3	5	5	1	4	2	2	2	2	4	2	2	2	2	2	2	2	0	0	0	0	0	1
	24	2	1	0	1	0	1	0	0	56.9	1.57		4	2	5	5	2	4	3	3	5	2	3	4	2	2	2	2	5	2	4	0	1	0	0	1	1	2	0	0	1	0	0	0		0	0	0	0
	21	2	1	1	1	0	1	0	0	57	1.57	2	5	1	1	1	1	1	1	3	3	3	1	3	1	1	1	1	2	1	1	0	0	0	0	2	2	2	2	1	2	1	2	2	1	0	0	0	0
	33	2	1	1	0	0	1	0	0	57	1.57	2	3	4	3	4	4	4	4	1	1	3	3	2	2	3	2	4	4	1	4	0	0	0	0	2	1	1	3	0	0	0	0	0	0	0	0	0	1
	27	2	1	0	0	1	1	0	0	57	1.57		3	4	5	4	3	5	4	5	1	2	1	2	2	2	2	3	3	1	1	0	0	0		1	1	1	1	1	1	1	1	0	0	0	0	0	0
	20	2	1	0	1	0	1	0	0	57	1.57	4	4	1	5	4	5	5	5	4	1	1	1	5	1	1	5	4	2	2	3	2	2	1	0	5	5	5	5	4	3	3	3	1	1	1	1	1	2
	26	2	2	1	1	1	1	0	0	57	1.57	4																				0	1	0	0	4	1	1	1	1	1	1	3	0	0	0	0	0	0
	27	2	2	0	1	1	0	0	1	58	1.57		1	1	3	2	2	2	2	1	3	2	1	1	2	5		3	3	3	3	1	2	2	0	3	3	3	5	2	3	4	2	4	0	1	2	1	0
	23	2	1	0	1	1	0	0	0	60	1.57		5	1	4	3	5	5	3	1	1	4	4	1	4	4	1	4	4	1	5	1	1	1	0	4	2	4	4	1	1	2	1	0	0	5	5	5	2
	28	2	2	0	0	0	1	0	0	60	1.57	1	5	2	5	2	1	1	3	4	1	1	1	2	1	1	1	1	2	1	1	0	0	0	0	1	1	1	1	1	1	1	1	0	1	0	0	0	0
	22	2	1	0	1	1	1	0	0	60.9	1.57	4	5	1	3	5	5	5	5	1	1	3	5	1	5	5	1	5	5	1	5	0	0	0	0	2	2	2	2	2	2	2	2	2	2	5	5	5	2
	40	2	1	1	1	1	1	0	1	61.5	1.57	2	4	2	3	2	3	4	3	3	4	5	4	3	3	3	3	4	4	2	2	0	0	0	1	3	1	1	3	0	1	0	1	1	1	0	0	0	1
	32	2	1	1	0	0	0	0	0	62	1.57		2	1	5	2	2	2	2	3	3	2	1	3		2	2	3	2	1	2	0	0	0	0	3	1	2	2	1	0	0	1	0	0	0	0	0	0
	24	2	1	0	1	1	1	0	1	65	1.57	3	4	4	3	5	5	5	5	2	1	2	2	2	1	1	3	3	3	3	3	0	0	0	0	4	3	3	4	3	3	3	4	0	0	5	5	5	2
	23	2	1	1	0	1	0	0	1	65	1.57	4	5	5	5	5	5	5	5	3	3	4	4	3	3	4	2	2	5	1	5	0	1	1	0	2	2	2	2	2	2	2	2	2	2	2	3	3	2
	30	2	2	1	0	0	1	0	0	67	1.57	3	1	1	5	1	1	1	1	5	5	1	1	5	1	1	5	1	1	5	1	0	0	0	0	1	1	1	1	0	0	0	0	0	0	0	0	0	0
	30	2	2	0	0	0	0	0	0	67	1.57	2	1	1	5	5	5	5	5		3	1	4	1	4	4	2	2	5	1	1	0	3	3	2	3	2	3	4	2	0	0	3	1	1	0	0	0	0
	32	2	1	0	1	0	1	1	1	67	1.57	2	5	5	5	5	4	4	5	3	1	2	4	3	1	1	3	3	5	3	2	5	5	5	5	2	0	2	2	0	2	1	2	2	0	0	1	1	0
	23	2	1	1	0	0	1	0	0	78	1.57	3	1	1	3	3	3	3	1	1	1	3	3	3	3	3	1	3	3	3	3	0	2	2	0	2	0	2	0	2	2	0	0	0	0	0	0	0	2
	25	2	1	1	0	0	1	1	0	80	1.57	4	4	1	5	3	5	1	5	1	1	2	2	3	1	1	4	4	2	2	2	0	0	0	0	4	1	1	4	0	1	1	0	0	0	0	0	0	0
	26	2	1	1	1	1	1	0	0	85	1.57	3	3	3	5	1	5	5	2	1	1	1	5	2	2	2	2	4	3	2	4	1	2	1	1	4	1	2	4	1	2	3	3	5	5	0	0	0	2
	23	2	1	0	0	1	1	0	0	87	1.57	2	3	4	5	5	5	5	5	1	2	5	4	1	4	5	1	5	5	1	5	0	0	0	0	5	5	5	5	4	4	4	4	4	2	5	5	5	5
	21	2	1	1	1	0	1	0	0	94	1.57	2	1	1	5	1	1	5	5	3			4	3	5	2	2	1	3	5	1	0	0	0	0	0	2	2	2	3	3	0	0	0	0	0	0	0	0
	18	2	1	1	1	1	1	0	0	43	1.58	3	3	1	5	1	2	1	1	4	1	1	4	4	2	2	3	1	3	2	1	0	0	0	0	3	0	0	3	0	0	0	0	0	0	0	0	0	0
	23	2	1	1	1	1	1	0	1	44.5	1.58		2	2	1	2	1	1	1	5	5	1	1	5	1		5	1	5	5	1	0	0	0	0	1	0	0	0	0	0	0	0	0	0	0	0	0	0
	28	2	1	0	1	1	1	0	1	45.5	1.58	4	2	1	5	2	2	1	2	4	3	1	1	3	1	1	4	1	1	3	1	1	1	0	0	2	2	1	2	1	1	0	0	0	0	0	0	0	0
	23	2	2	1	1	1	1	0	0	46	1.58	3	3	2	3	3	2	2	2	3	3	3	2	3	2	2	3	3	4	1	2	0	0	0	0	2	2	2	2	0	0	0	0	0	0	0	0	0	0
	19	2	1	0	1	1	1	0	0	48	1.58	2	4	1	5	1	3	1	1	4	5	2	1	3	1	1	4	5	5	1	1	0	0	0	0	2	0	1	3	0	0	0	2	1	1	0	0	0	0
	23	2	1	0	1	1	1	0	0	48	1.58	3	4	2	4	2	5	3	4	3	2	2	3	3	2	2	3	4	4	1	4	0	0	0	0	3	0	1	4	0	0	0	0	0	0	0	0	0	1
	23	2	1	0	1	0	1	0	0	50	1.58	4	3	1	5	1	3	4	3	5	1	3	1	5	2	1	5	1	5	3	1	0	0	0	1	1	0	0	0	0	0	0	0	0	0	0	0	0	0
	30	2	2	0	1	1	1	0	0	50	1.58	3	4	1	5	3	3	3	4	4	1	3	1	4	3	1	4	4	1	4	3	1	1	1	1	2	1	1	2	1	1	1	2	1	0	0	0	0	1
	27	2	1	0	1	1	1	0	0	50	1.58	3	2	2	2	2	2	2	2	1	1	4	4	1	5	5	1	5	5	1	5	1	1	1	1	3	3	3	3	0	0	0	0	0	0	0	0	0	5
	29	2	1	1	1	1	0	0	1	51	1.58	3	3	1	3	5	1	5	5	3	3	3	5	3	5	5	1	5	5	1	5	0	0	0	0	1	1	1	1	0	0	0	0	0	0	0	0	0	2
	20	2	1	0	1	0	1	0	0	51	1.58	3	4	3	5	5	4	3	3	5	2	1	1	4	3	1	4	3	3	2	1	0	0	0	0	4	2	2	4	1	2	2	2	0	0	0	0	0	1
	21	2	1	0	0	1	1	0	0	52	1.58	4	5	2	3	5	5	5	5	1	1	5	5	3	5	5	2	5	5	1	5	5	5	5	5	4	4	4	4	2	2	2	2	0	1	5	5	5	2
	19	2	1	0	0	0	1	0	1	52	1.58	3	4	1	3	1	1	5	5	3	5	5	1	2	1	1	2	5		3	5	0	0	0	0	5	5	5	5	5	0	0	0	5	0	0	0	0	0
	34	2	1	0	1	0	1	0	0	52	1.58	3	5	5	5	5	5	5	5	2	2	5	2	2	1	1	5	1	1	5	1	0	0	0	0	4	4	4	4	4	4	4	4			0	0	0	0
	18	2	1	0	1	0	1	0	0	52	1.58		5	1	4	5	3	3	2	3	2	2	1	3	3	4	3	3	5	1	5	2	2	2	2	2	2	2	2	2	2	1	2	0	0	0	0	0	2
	33	2	2	0	1	1	1	0	0	52.6	1.58	3	4	2	5	2	3	2	3	4	3	2	1	4	1	1	4	1	1	4	1	0	0	0	0	2	0	2	2	0	0	0	0	0	0	0	0	0	2
	18	2	1	1	1	1	1	0	0	53	1.58		5	1	5	5	2	1	3	2	5	1	1	3	1	1	5	1	5	3	3	0	0	0	0	1	1	1	1	4	0	4	0	0	0	0	0	0	0
	21	2	1	1	0	0	1	1	0	53	1.58	3	3	2	5	5	1	5	5	5	3	5	5	4	5	5	1	5	4	1	4	0	0	0	0	2	2	2	2	1	1	1	1	1	0	0	0	0	5
	27	2	1	0	1	0	1	0	1	53	1.58	4	5	4	5	5	5	3	5	5	4	2	1	4	1	1	5	1	1	5	5	4	4	4	4	4	4	4	4	4	4	4	4	4	4	1	1	1	1
	32	2	1	0	0	0	1	0	0	53	1.58	3	5	1	5	4	3	5	5	1	5	3	3	3	3	3	3		4	3	3	1	2	0	0	4	0	2	2	1	2	0	0	0	1	0	0	0	0
	32	2	1	0	0	0	1	0	0	53	1.58	2	3	1	5	3	3	2	3	4	3	1	1	5	2	1	5	1	2	3	1	0	0	0	0	2	2	2	2	0	1	1	0	0	0	0	0	0	0
	18	2	1	0	0	0	1	0	0	54	1.58	3	3	1	5	3	2	2	3	3	2		4	3	2	1	1	3	2	3	1	1	2	1	0	3	3	3	3	1	2	1	0	0	0	0	0	0	1
	24	2	1	0	1	1	1	0	0	54	1.58	2	3	1	3	2	5	3	2	3	1	5	5	3	1	1	3	4	3	2	2	0	1	0	0	1	1	1	2	0	1	1	0	0	0	0	0	0	2
	22	2	1	0	1	1	0	0	1	54	1.58	4	5	3	5	5	5	5	5	1	1	3	5	1	5	5	1	5	5	1	5	0	3	0	0	4	4	4	4	0	3	2	0	0	0	5	5	5	5
	24	2	1	0	1	1	1	0	1	54	1.58	3	5	2	5	5	3	5	5	4	1	2	1	4	2	1	4	2	2	2	1	1	1	1	1	4	4	4	4	1	1	1	1	0	0	0	0	0	0
	23	2	1	0	1	1	1	0	1	54	1.58		3	4	4	2	5	3	3	3	2	5	4	3	3	2	3	4	3	2	3	1	1	1	0	3	1	3		0	1	1	2	1	1	0	1	0	1
	22	2	1	0	1	1	1	1	0	55	1.58		4	1	5	5	4	4	5	3	4	5	2	4	1	1	5	3	2	5	4	0	0	0	0	5	5	5	5	0	0	0	0	0	0	0	0	0	4
	27	2	1	0	1	1	0	1	0	55	1.58	2	3	1	4	3	5	4	3	3	1	3	2	3	2	2	3	3	5	2	5	0	1	1	1	2	1	1	1	0	1	0	0	0	0	0	0	0	1
	20	2	1	0	1	1	1	0	1	55	1.58	3	2	1		4	4	4	4	2	2	4	2	2	3	3	2	2	3	3	3
	31	2	1	0	1	1		1	1	56	1.58	3	5	3	2	5	4	2	4	2	3	1	1	3	2	1	4	1	1	3	1	0	0	0	0	3	1	3	4	0	0	0	0	0	0	0	0	0	2
	29	2	1	0	1	1	1	0	0	57	1.58		5	2	2	5	5	5	3	2	4	5	3	2	2	1	2	1	4	1	5	0	4	4	0	5	1	1	2	2	2	2	1	0	0	0	0	0	2
	27	2	1	0	1	1	1	0	0	58	1.58	3	5	3	5	4	5	4	4	2	1	3	2	3	1	1	4	2	3	1	3	0	2	0	1	2	2	2	2	1	1	0	1	0	0	0	0	0	1
	22	2	1	1	1	0	1	0	1	58	1.58	3	4	3	3	4	5	5	4	2	1	3	2	3	3	2	3	4	4	1	4	0	0	0	0	4	2	2	4	2	1	1	2	0	0	0	0	0	1
	29	2	2	0	0	0	1	1	0	59	1.58	2	5	2	5	5	5	2	5	2	1	4	5	2	1	3	1	5	3	1	5	0	0	0	0	2	2	2	2	2	2	2	2	0	0	1	1	1	0
	19	2	1	1	0	1	1	0	0	59.2	1.58	3	4	1	3	2	3	1	1	2	5	3	1	3	2	1	5	3	5	2	3	0	1	1	0	3	3	3	5	2	3	3	3	0	0	0	0	0	0
	32	2	2	1	1	0	0	0	0	60	1.58	3	5	1	5	1	1	1	1	3	1	3	1	3	1	1	3	1	4	1	3	0	0	0	0	2	0	0	2	0	0	0	0	0	0	0	0	0	0
	34	2	1	1	1	1	1	0	0	60	1.58	3	5	2	5	5	5	5	5	1	1	5	5	1	5	5	1	5	5	1	5	2	2	2	2	2	2	2	2	1	1	1	1	1	1	5	5	5	4
	26	2	1	0	0	1	1	0	0	60	1.58	4	4	2	4	4	5	4	4	3	1	2	2	3	3	2	2	3	2	3	2	0	0	1	0	4	1	4	4	1	4	2	4	0	0	5	5	5	1
	21	2	1	0	1	1	1	0	0	60	1.58	4	5	4	5	4	5	4	3	3	4	2	3	4	5	3	3	4	5	2	5	0	0	0	0	4	2	1	4	1	1	0	3	0	0	0	0	0	1
	21	2	1	0	1	1	1	1	0	60	1.58	4	4	2	3	4	5	3	3	3	1	2	2	2	4	3	3	5	4	1	4	0	1	0	0	3	2	2	3	0	1	0	0	0	0	0	0	0	0
	25	2	1	0	1	1	0	0	1	60	1.58	4	5	1	4	5	3	4	3	3	1	4	2	3	3	3	3	5	4	1	3	0	1	0	0	4	3	3	3	0	0	0	0	0	0	0	0	0	0
	20	2	1	0	1	1	1	1	1	60	1.58	3	4	3	4	4	5	5	3	3	2	4	4	3	4	3	3	5	4	3	4	0	0	0	0	2	2	2	2	1	1	1	2	1	1	0	0	0	1
	24	2	1	0	1	1	1	0	0	60	1.58	3	1	1	1	3	1	1	4	5	3	1	1	5	4	1	1	1	4	5	3	0	0	0	0	1	0	0	3	0	0	0	0	0	0	0	0	0	0
	22	2	1	1	1	1	1	0	0	61	1.58	2	4	5	5	5	5	5	4	3	3	1	3	3	3	1	4	3	4	3	1	0	0	2	0	2	1	2	2	0	0	0	0	0	0	0	0	0	1
	28	2	2	0	1	1	1	0	1	61	1.58	3	4	1	5	5	4	4	4	3	3	1	1	3	1	1	5	5	5	1	2	0	0	0	0	2	2	2	0	1	1	1	0	0	0	0	0	0	1
	21	2	1	0	1	0	1	0	0	61	1.58	4	5	3	5	5	5	5	5	3	1	5	5	3	3	1	3	5	1	2	1	0	5	2	0	5	0	5	5	0	5	0	0	5	5	0	0	0	5
	33	2	1	0	1	1	1	0	0	61	1.58	2	3	2	4	5	5	5	5	2	5	3	3	3	3	3	3	3	5	3	5	0	0	0	0	2	2	5	2	2	2	2	2	2	2	1	1	1	2
	18	2	1	0	0	0	1	0	0	62	1.58	2	5	1	5	3	5	2	4	2	2	1	1	5	1	1	5	1	5	3	2	0	0	1	1	4	4	0	4	1	0	4	4	0	0	0	0	0	0
	21	2	1	0	1	1	1	0	0	62	1.58	4	4	3	5	4	4	4	3	3	2	2	2	3	3	1	2	5	5	2	4	0	0	0	1	4	1	3	2	0	1	0	2	0	0	0	5	5	0
	18	2	1	0	0	0	1	0	0	62	1.58	4	2	1	3	2	3	1	2	5	3	2	2	5	1	1	4	3	3	2	2	1	2	0	0	5	1	0	5	5	1	0	5	5	4	0	0	0	2
	26	2	1	0	0	0	1	0	0	62	1.58	3	5	5	5	5	5	5	5	1	1	1	5	1	1	5	1	5	5	5	5	0	0	0	0	2	2	2	2	2	2	2	2	0	2	0	0	0	2
	20	2	1	0	1	0	1	1	0	63	1.58	3	5	4	3	3	5	5	4	1	1	5	5	1	5	5	2	5	5	1	5	5	5	1	0	4	5	5	4	5	5	1	0	5	0	5	5	5	1
	20	2	1	0	0	0	1	0	0	64	1.58	3	5	1	5	5	5	5	5	3	1	3	5	4	4	3	3	5	5	2	2	0	1	0	0	4	4	4	4	0	0	2	0	0	0	0	0	0	1
	24	2	1	0	1	1	1	0	1	65	1.58	3	5	5	5	5	5	5	1	2	1	1	1	3	3	1	2	2	2	3	2	0	0	0	0	3	3	3	3	2	2	2	2	1	1	1	1	1	2
	21	2	1	0	1	1	1	0	0	65	1.58		4	1	5	5	5	4	3	3	1	4	5	2	3	5	3	5	5	1	3	0	0	0	0	3	0	0	0	0	1	0	0	0		0	0	0	2
	24	2	1	1	1	1	1	0	0	66	1.58	3	4	2	5	4	4	3	4	4	3	2	2	4	2	2	5	2	4	4	2	0	0	0	0	1	0	0	3	0	0	0	0	0	0	0	0	0	1
	23	2	1	0	1	1	1	0	0	66	1.58	4	4	1	4	5	5	5	5	2	1	5	3	2	3	2	2	4	3	2	4	1	2	1	1	4	2	3	2	1	2	1	1	3	1	0	5	5	2
	35	2	2	0	1	1	1	0	0	68	1.58		2	3	5	2	4	2	3	4	4	2	4	3	3	2	2	5	2	1	2	0	1	0	0	1	1	1	2	1	1	1	1	0	0	0	0	0	0
	18	2	1	0	1	1	1	0	0	68	1.58	4	3	2	2	4	5	2	4	2	2	5	5	2	4	4	2	5	4	1	3	2	2	0	0	3	3	3	2	2	2	0	0	1	1	0	0	0	4
	30	2	1	0	0	0	0	0	0	69	1.58	1	2	1	1	2	1	5	1	3	1	1	4	2	4	4	2	4	4	2	4	1	3	3	3	3	3	3	3	3	3	3	3	3	3	0	0	0	2
	19	2	1	1	1	1	1	0	0	70	1.58	3	3	2	5	4	5	5	2	2	5	4	4	2	3	3	3	4	5	2	3	0	1	0	0	2	2	2	2	0	1	1	1	1	0	0	0	0	1
	30	2	2	0	0	0	1	0	1	71	1.58	3	3	1	5	5	5	5	3	1	2	2	5	1	3	3	3	1	3	3	4	3	3	3	4	2	2	2	2	4	4	4	4	4	4	1	1	1	1
	23	2	1	0	1	1	1	0	0	73	1.58	4	2	1	1	3	5	5	3	2	1	3	5	3	4	3	1	5	4	1	5	0	0	0	0	4	3	3	2	3	2	2	3	1	0	5	5	5	1
	21	2	1	0	1	1	1	0	0	76	1.58	3	3	3	4	4	4	4	4	2	4	4	4	3	4	4	2	4	5	2	4	0	0	0	0	1	0	1	0	0	0	0	0	0	0	0	0	0	3
	28	2	2	0	0	0	1	0	0	78	1.58	2	4	1	4	2	4	4	2	2	2	3	3	2	3	3	2	3	5	2	5	0	1	1	0	5	3	3	5	0	0	0	0	0	0	1	1	1	2
	19	2	1	0	1	1	1	0	1	79	1.58	3	5	4	5	2	5	4	1	1	2	4	4	1	3	2	3	1	5	3	5	0	0	0	0	1	1	2	1	1	2	1	2	0	0	0	0	0	0
	26	2	1	0	0	0	0	0	0	80	1.58	4	4	1	1	1	5	2	1	3	1	2	5	1	1	3	1	1	1	1	5	0	0	0	0	3	0	0	5	1	3	1	1	3		0	0	0	5
	23	2	2	0	1	0	1	0	0	84	1.58	2	5	5	5	5	1	1	1	3	3	1	2	5	5	3	5	5		4	1	2	3	2	2	2	4	3		3	3	2	3	2		3	3	3	2
	26	2	2	0	0	1	0	0	1	85	1.58	4	4	1	3	4	5	5	5	1	2	5	5	1	5	5	1	5	3	1	4	0	4	3	3	5	2	5	5	5	5	5	5	0	0	2	5	5	5
	36	2	2	0	0	0	0	1	0	88.7	1.58	3	5	2	4	5	1	5	4	1	1	5	3	1	5	5	2	5	5	1	5	0	0	0	0	0	0	0	0	0	0	0	0	0	0	1	1	1	1
	35	2	1	0	1	0	1	0	0	89	1.58		3	3	3	3	3	3	3	2	1	1	3	2	3	2	3	3	3	2	2	1	1	1	1	3	3	3	3	1	1	1	1	1	1	0	0	0	0
	21	2	1	0	1	1	1	0	0	92	1.58	4	3	5	5	2	3	5	2	2	1	3	5	1	5	5	2	5	2	1	5	2	5	5	2	2	2	5	2	2	5	5	2	5	0	0	0	0	1
	25	2	1	1	1	0	1	0	0	115	1.58	4	1	1	5	1	1	1	1	5	4	1	5	5	1	1	4	2	1	2	1	0	0	0	0	5	5	5	5	0	0	0	0	0	0	0	0	0	0
	21	2	1	1	1	1	1	0	0		1.58	2	2	1	5	1	2	1	2	5	3	1	1	5	1	1	5	3	3	3	5	0	0	0	1	2	0	2	2	0	0	0	0	0	0	0	0	0	0
	25	2	1	0	1	1	1	0	0		1.58	2	2	1	3	1	1	1	4	4	1	1	1	4	1	1	4	1	1	4	3	0	0	0	0	1	0	1	1	0	0	0	0	0	0	0	0	0	0
	19	2	1	0	0	0	1	0	0	41	1.59		3	1	5	2	2	2	2	3	3	1	2	3	1	1	1	1	4	2	2	0	0	0	0	2	1	0	2	0	0	0	0	1	0	0	0	0	0
	19	2	1	0	1	1	1	0	0	42	1.59	3	5	1	5	5	3	5	4	3	2	2	2	4	2	2	2	2	2	2	1	0	0	1	0	2	2	2	2	1	1	1	2	2	0	0	0	0	0
	22	2	1	0	1	1	1	0	0	45	1.59	4	3	1	5	1	4	1	2	3	2	2	2	4	2	1	2	1	1	1	2	0	0	0	3	4	2	2	4	0	2	1	4	0	0	0	0	0	1
	18	2	1	0	1	1	1	0	0	45	1.59	2	2	1	4	1	2	1	1	4	5	3	1	3	1	1	3	4	5	2	2	0	0	1	0	2	0	0	3	1	0	1	0	0	0	0	0	0	0
	25	2	1	0	1	1	1	0	0	49	1.59	2	3	1	3	1	2	1	2	5	3	1	3	4	1	1	4	1	5	1	1	0	0	0	2	1	0	0	2	0	0	0	2	0	0	0	0	0	0
	21	2	1	0	0	0	1	0	0	49	1.59	2	5	5	5	5	5	5	5	4	4	1	1	4	1	1	5	4	5	3	1	5	5	5	5	4	5	5	5	5	5	2	5	5	5	5	5	5	0
	23	2	1	0	0	0	0	0	0	50	1.59	3	3	2	5	3	4	1	4	2	2	1	2	2	1	1	4	2	2	2	2	0	0	0	2	1	1	1	2	1	1	2	1	1		0	0	0	0
	20	2	1	0	0	0	1		0	50	1.59	3	4	1	4	5	5	5	2	2	1	4	4	2	4	2	3	4	2	4	4	1	1	2	0	3	2	1	0	2	1	3	0	1	0	0	0	1	0
	26	2	1	1	1	1	0	1	0	51	1.59	3	2	1	4	4	2	2	3	3	1	1	1	3	2	1	1	3	2	3	1	0	0	0	0	3	0	0	0	0	0	0	0	0	0	0	0	0	0
	27	2	1	1	0	0	1	0	0	52	1.59	3	2	2	4	1	4	1	2	4	3	2	2	2	2	2	4	5	3	1	4	0	0	0	1	2	0	0	2	0	0	0	1	0	0	0	0	0	0
	29	2	2	0	1	1	0	0	0	53	1.59		4	3	3	3	3	2	3	3	1	2	2	3	1	2	3	3	2	1	1	0	0	0	0	3	0	2	2	0	0	0	1	1	0	0	0	0	0
	24	1	1	1	1	1	1	0	0	53	1.59	3	4	1	4	3	3	3	4	2	4	3	3	3	1	2	4	2	3	2	1	0	1	2	2	2	1	2	4	2	2	2	3	1	1	0	0	0	0
	19	2	1	0	1	1	1	0	0	53.5	1.59	4	5	1	4	1	5	1	3	2	4	4	1	2	5	3	3	3	5	3	5	0	1	0	1	4	2	2	4	0	4	0	4	0	0	0	0	0	1
	21	2	1	0	1	1	1	0	0	54	1.59		3	1	4	4	4	3	3	2	1	3	3	3	2	2	2	2	3	3	2	0	1	1	0	2	1	1	3	0	1	1	0	0	0	0	0	0	0
	23	2	1	0	1	1	1	0	0	54.3	1.59	3	5	4	5	5	5	5	3	3	1	5	5	3	5	2	3	5	3	2	4	0	4	0	0	2	0	3	0	0	2	0	0	0	0	0	0	0	0
	18	2	1	0	0	0	1	0	0	55	1.59	2	5	3	3	5	4	4	5	3	3	5	3	3	4	4	2	5	3	1	2	1	2	0	0	2	2	2	2	2	2	2	1	2	2	0	0	0	1
	20	2	1	0	1	1	1	0	0	55	1.59	3	5	1	4	4	5	2	4	4	3	2	1	4	2	1	2	4	3	2	3	0	0	0	0	4	2	2	4	1	0	1	1	0	0	0	0	0	1
	35	2		1	1	1	1	1	0	56	1.59	3	5	1	5	5	5	5	5	4	4	4	3	5	1	1	1	1	3	4	3	0	1	0	0	1	0	1	0		0	1	1	0	0	0	0	0	1
	21	2	1	0	0	1		0	0	56	1.59	4	2	2	2	2	2	2	2	1	1	1	1	1	1	1	1	1	1	1	1	5	2	5	2	2	2	2	2	2	0	0	2	2	2	0	1	0	2
	21	2	1	0	1	0	1	1	0	57	1.59	4	5	4	3	4	5	4	4	4	4	4	3	3	4	5	4	3	2	3	3	4	3	4	0	2	3	2	2	2	3	3	4	2	2	3	3	4	2
	20	2	1	0	1	1	0	0	0	57	1.59	3	5	2	5	4	4	4	4	2	1	5	5	2	5	5	1	5	5	1	5	0	5	1	0	4	2	3	4	1	2	1	0	1	1	0	0	0	1
	29	2	2	0	1	1	1	1	0	57	1.59	3	5	3	5	5	5	5	5	2	1	5	3	3	3	2	4	5	4	1	4	1	1	1	0	3	2	2	2	1	1	1	1	1	1	0	0	0	1
	34	2	3	0	1	1		0	1	57	1.59		2	1	5	4	5	5	4	3	3	2	2	3	2	2	3	2	3	3	3	0	0	0	0	2	2	2	2	0	0	0	0	0		1	1	1	2
	24	2	1	0	1	0	1	0	0	58	1.59	3	1	1	5	1	1	1	2	4	4	4	4	4	1	1	4	1	1	3	1	0	1	0	0	2	0	0	2	0	0	0	0	0	0	0	0	0	0
	21	2	1	0	0	0	1	0	0	58	1.59	3	5	2	5	4	4	3	3	3	4	3	4	3	2	2	4	3	3	3	3	0	3	0	0	4	3	4	1	0	3	0	0	0	0	0	0	0	4
	27	2		1	1	1	1	0	0	60	1.59	3	3	2	5	4	1	1	3	2	1	1	1	2	2	1	2	1	4	2	1	0	0	0	0	1	0	1		0	0	0	0	0	0	0	0	0	1
	28	2	1	1	1	1	1	1	0	60	1.59		2	1	2	2	1	1	2	3	3	1	1	4	2	2	3	3	2	2	2	1	1	2	2	3	2	3	4	1	1	1	1	1	1	1	1	1	1
	30	2	2	1	0	1	0	0	0	60	1.59	3	3	1	5	1	5	1	3
	26	2	2	1	1	0	1	0	0	60	1.59	2	5	5	5	5	5	5	5	4	5	1	1	5	1	1	5	1	4	5	1	0	0	0	0	3	3	3	3	2	2	2	2	2	2	0	0	0	0
	26	2	1	0	0	0	1	0	0	61	1.59	3	4	2		3	5	4	4	3	3	2	1	3	2	1	3	2	1	2	1	0	1	0	0	1	1	1	1	0	0	0	0	0	0	0	0	0	0
	24	2	1	0	1	1	1	0	0	62	1.59	4	3	1	4	5	5	3	4	3	2	2	2	4	1	1	4	3	3	2	3	0	0	0	0	2	1	2	2	1	1	1	0	0	0	0	0	0	1
	31	2	2	1	1	1	1	1	0	62	1.59	2	4	1	1	3	1	1	3	5	5	1	1	5	1	1	5	1	1	5	5	0	0	0	0	1	0	0	0	0	0	0	0	0	0	0	0	0	0
	31	2	2	1	1	1	1	1		63	1.59		5	5	5	5	5	5	5	5	1	5	1	5	1	1	5	1	1	5	5	0	0	0	0	4	4	4		1	1	1	1	1	1	1	1	1	0
	27	2	2	0	0	0	1	0	0	63	1.59	2	5	1	5	5	3	5	5	3	1	1	5	3		2	2	5	3	5	3
	34	2	2	0	0	0	1	0	0	63	1.59	2	3		1	2	1	1	1	5	5	1	1	5	1	1	5	1	1	5	1	0	0	0	0	1	1	1	1	2	1	3	0			0	0	0	0
	23	2	1	0	0	0	1	0	0	63	1.59	4	5	3	3	3	5	2	4	1	1	5	5	1	5	5	1	5	1	5	1	2	2	1	5	2	2	2	2	2	2	1	1	0	0	1	1	1	2
	21	2	1	0	0	0	1	1	0	64.5	1.59	4	5	2	5	2	3	4	4	3	4	5	4	3	2	2	2	4	2	2	2	0	0	0	1	2	0	0	2	1	1	1	2	0	1	0	0	0	0
	27	2	1	0	1	0	1	1	1	65	1.59	4	5	5	5	5	5	3	4	3	3	4	4	3	4	4	3	4	4	1	5	0	0	0	0	2	2	2	2	3	4	4	2	5	5	0	0	0	2
	34	2	2	0	0	0	1	0	0	68	1.59	2	5	1	5	5	5	5	5	1	1	1	1	1	1	1	1	1	1	1	1	0	0	0	0	0	0	0	1	0	0	0	0	0	0	0	0	0	0
	28	2	1	0	1	1	1	0	1	70	1.59	2	5	2	5	3	5	2	3	3	1	2	3	3	2	2	3	3	1	2	1	0	1	0	0	4	1	2	4	0	2	1	2	0	1	0	0	0	0
	24	2	1	1	1	0		0	0	72	1.59	2	5	1	5	1	5	5	1	1	1	5	1	5	3	3		5	5	5	5	1	5	2	0	2	2	5	2	2	2	2	2	5		0	0	0	0
	25	2	2	0	1	0	1	0	1	72	1.59	3	4	5	5	5	4	3	2	3	5	3	3	1	3	3	3	3	5	5	5	0	0	0	0	1	4	2	1	2	2	2	2	0	0	0	0	0	1
	20	2	1	0	1	1	1	0	0	75	1.59	3	5	3	5	5	3	4	4	1	1	5	5	2	5	4	1	5	5	1	5	1	1	0	1	3	3	3	3	1	1	0	1	0	0	0	0	0	1
	34	2	2	1	1	1	1	0	0	78	1.59	3	2	1	5	3	4	3	3	2	3	2	1	2	1	2	2	2	4	2	4	0	0	0	0	1	0	1	2	1	1	1	0	0	0	0	0	0	0
	29	2	1	0	0	0	1	0	0	78	1.59	3	3	3	5	5	5	5	3	1	1	2	1	1	2	3	3	5	5	1	3	0	0	0	0	2	2	2	2	1	1	1	1	0	0	0	0	0	1
	34	2	2	0	0	0	1	1	0	83	1.59	3	3	2	3	3	5	1	3	3	3	1	5	3	3	1	2	4	5	3	3	0	0	0	0	4	2	2	5	4	4	4	4	0	0	0	0	0	1
	20	2	1	0	1	1	0	0	1	100	1.59		3	3	4	2	4	5	3	1	1	2	5	1	4	4	2	4	4	1	4	2	2	0	4	3	2	0	5	2	0	3	5	0	0	0	0	0	2
	40	2	1	1	0	0	0	0	0	43.8	1.6	1	1	1	1	5	1	5	1	1	1	1	4	4	2	1	4	5	1	5	1
	26	2	1	1	1	1	1	0	0	45	1.6	3	3	1	4	1	4	2	1	5	2	1	1	4	1	1	1	1	4	3	3	0	0	0	0	2	0	0	4	0	0	0	0	0	0	0	0	0	0
	21	2	1	0	0	0	1	0	0	45.6	1.6	2	5	1	5	5	4	3	4	3	2	5	4	4	2	2	3	2	2	3	2	0	0	0	0	2	2	2	2	1	1	1	1	0	0	0	0	0	0
	20	2	1	0	0	0	1	0	0	46	1.6	3	2	2	5	4	4	3	4	3	2	1	1	4	2	1	3	1	2	1	1	0	0	0	0	4	2	2	4	2	1	0	0	0	0	0	0	0	0
	20	2	1	1	0	0	1	0	0	47	1.6	3	1	1	5	1	2	1	1	3	2	3	4	4	2	1	4	3	2	2	2	0	0	0	0	4	1	1	4	1	1	1	1	1	1	0	0	0	0
	21	2	1	0	1	1	0	0	0	47	1.6	3	3	1	3	1	3	2	2	2	5	3	1	3	5	3	3	5	4	2	2	1	2	1	3	2	0	0	2	1	1	1	2	0	0	0	0	0	0
	30	2	1	0	1	1	0	0	0	48	1.6		5	1	1	2	1	1	1	5	5	2	1	5	4	3	4	4	2	4	5	1	1	1	1	0	1	1	1	1	1	1	1	1	1	0	0	0	0
	25	2	1	0	0	0	1	0	0	48	1.6	3	2	1	4	2	4	1	3	3	1	2	2	2	3	1	3	4	5	1	3	0	0	0	0	4	4	1	2	0	0	1	1	0		0	0	0	0
	21	2	1	1	1	1	1	0	1	48	1.6	3	3	4	4	3	3	3	3	3	3	2	3	3	2	2	3	2	4	2	2	0	0	0	0	1	0	0	1	0	0	0	0	0	0	1	0	1	0
	29	2	1	0	1	1	1	0	0	49	1.6	3	3	2	5	4	4	2	3	4	3	1	1	4	1	1	4	1	2	2	1	0	1	0	0	2	2	2	2	1	1	1	2	0	0	0	0	0	0
	28	2	1	0	1	1	1	0	0	49	1.6	3	4	3	4	3	4	2	3	3	3	3	2	4	2	2	4	2	2	3	2	0	0	0	0	4	1	1	4	2	2	2	2	0	0	0	0	0	0
	22	2	1	1	1	1	1	1	0	50	1.6	2	2	1	5	2	5	1	5	4	1	1	1	5	1	1	3	1	3	1	1	0	1	1	2	2	0	0	2	1	1	0	2	0	0	0	0	0	0
	21	2	1	0	0	0	1	0	0	50	1.6	3	3	1	2	4	3	3	3	3	3	4	4	3	3	4	2	2	4	2	4	1	1	1	1	2	2	2	2	2	2	2	2	2	2	1	1	1	1
	18	2	1	0	1	0	1	0	0	50	1.6	3	5	1	4	2	5	5	5	2	2	5	5	2	5	5	1	1	5	1	5	0	3	1	4	3	2	3	4	1	3	1	1	1	1	0	0	0	0
	32	2	2	0	0	0	1	0	0	50	1.6	4	1	1	5	1	3	1	1	5	3	1	1	4	1	1	5	1	3	4	1	0	0	0	0	3	0	0	3	0	0	0	0	0	0	0	0	0	0
	18	2	1	0	1	1	1	0	0	50	1.6		5	2	5	3	3	2	5	3	5	3	1	5	1	1	5	1	3	4	1	0	0	0	0	4	4	4	4	0	0	0	0	0	0	3	0	3	0
	26	2	1	0	1	1	1	0	0	51	1.6	4	5	2	5	4	4	1	1	4	1	1	1	4	4	1	2	5	5	1	3	0	1	0	0	4	1	2	4	1	1	0	0	0	0	0	0	0	0
	22	2	1	0	0	1	0	0	0	51	1.6	3	4	1	5	5	5	2	3	2	3	2	3	2	5	3	3	5	5	1	2	0	1	0	0	2	0	1	4	0	0	0	0	0	0	0	0	0	0
	20	2	1	0	1	1	1	0	0	51.9	1.6	3	2	1	5	1	1	1	1	2	2	1	1	4	1	1	5	1	4	1	3	0	0	0	0	0	0	0	0	0	0	0	0	0	0	0	0	0	0
	28	2	2	1	1	1	1	0	0	52	1.6	2	5	5	5	5	5	5	5	3	5	5	5	1	5	5	5	5	5	1	5	0	5	5	5	2	2	2	2	2	2	2	2	2	1	1	1	1	2
	23	2	1	0	1	0	1	0	0	52	1.6	4	5	5	4	5	5	5	5	3	2	4	2	3	3	2	2	2	2	3	3	1	2	1	1	3	3	3	3	1	3	1	2	0	0	0	0	0	0
	28	2	1	1	0	0	1	0	1	52	1.6	3	5	1	5	5	5	3	4	3	3	1	1	2	1	1	4	4	2	1	3	5	5	5	5	2	0	2	2	0	0	0	0	0	0	1	1	1	0
	32	2	2	0	0	0	1	0	1	52	1.6	3	4	1	4	1	4	2	4	4	3	1	1	4	1	1	4	1	2	2	4	0	1	1	0	2	0	0	2	0	0	0	0	0	0	0	0	0	0
	31	2	2	1	1	0	0	0	0	52	1.6	3	2	1	5	3	5	1	5	1	2	3	1	3	2	1	2	2	2	2	2	0	0	0	1	0	0	0	0	0	0	2		0	1	0	0	0	0
	21	2	1	0	1	1	1	0	0	52	1.6	3	5	1	5	5	5	5	5	3	1	1	1	3	5	2	3	3	5	3	3	1	1	1	5	2	2	2	2	1	1	1	5	5	5	0	0	0	1
	21	2	1	0	1	1	1	0	1	52	1.6	3	5	3	3	5	5	5	5	3	2	1	1	4	3	2	3	3	3	3	2	1	2	0	1	4	1	4	4	2	3	1	1	3	3	0	0	0	4
	18	2	1	0	0	0	1	0	0	52	1.6		1	1	5	1	1	1	1	5	1	1	1	5	1	1	5	1	3	3	1	0	0	0	1	1	1	1	1	0	0	0	1	0	0	0	0	0	0
	23	2	1	0	1	1	1	0	1	52	1.6	3	5	3	5	5	5	5	5	2	1	2	2	3	3	1	3	5	5	1	2	0	0	0	0	2	2	2	2	0	0	0	0	0	0	0	0	0	2
	21	2	1	1	1	1	0	0	0	53	1.6	3	3	1	4	3	4	3	3	3	2	3	2	2	4	4	2	3	3	2	4	0	2	0	0	2	1	3	0	0	2	1	0	2	0	0	0	0	1
	28	2	1	1	1	1	0	1	0	54	1.6	2	4	2	2	3	3	3	2	1	2	4	2	3	2	2	2	4	4	2	3	0	0	0	4	0	0	0	4	0	0	0	0	0	0	0	0	0	0
	24	2	1	1	1	1	1	0	0	54	1.6		4	1	4	3	1	1	2	3	5	1	1	4	1	1	5	1	1	5	5	0	0	0	0	1	1	1	1	0	0	1	1	0	0	0	0	0	0
	21	2	1	0	1	1	1	0	0	54	1.6	3	3	4	5	5	5	3	5	4	3	4	3	4	2	3	4	5	5	5	3	1	1	1	1	2	2	2	2	1	1	1	1	1	1	0	0	0	0
	32	2	1	0	1	1	1	0	0	54	1.6	3	2	1	5	1	3	1	5	3	2	5	1	4	2	1	5	2	5	2	2	0	0	0	0	2	1	1	1	0	0	0	0	0	0	0	0	0	1
	20	2	1	0	0	0	1	0	0	54	1.6	3	3	2	2	2	3	3	2	3	4	2	2	3	3	3	3	4	2	3	4	0
	20	2	1	0	1	1	1	0	0	54	1.6		5	5	5	5	4	3	4	5	4	3	3	4	3	4	3	3	2	2	3	0	0	0	0	4	4	4	4	3	3	3	3	3	3	0	0	0	3
	19	2	1	0	0	1	1	0	0	54	1.6	2	4	1	3	2	5	3	3	4	4	1	2	5	1	1	5	1	1	1	1	0	0	0	0	5	5	5	5	0	5	5	1	0	0	0	0	0	0
	24	2	2	0	1	1	0	0	0	55	1.6	2	5	5	5	5	5	5	5	3	3	3	3	3	3	3	3	3	3	3	3
	20	2	1	0	1	0	1	0	0	55	1.6	3	4	3	3	2	4	5	3	4	3	2	1	3	1	1	4	4	4	1	3	0	5	5	4	4	1	5	5	1	5	5	5	4	2	0	0	0	2
	23	2	1	1	1	1	1	0	0	55	1.6	3	4	1	4	3	1	3		4	3	2	1	4	1	1	5	1	1	5	3	0	0	0	0	1	0	1	1	0	0	1	0	0	0	0	0	0	0
	19	2	1	1	1	1	1	0	0	55	1.6	3	1	1	5	1	1	1	1	2	1	1	1	1	1	2	1	2	3	1	3	0	0	0	0	1	0	0	0	0	0	0	0	0	0	0	0	0	0
	27	2	1	0	1	1	1	0	0	55	1.6	3	5	1	4	5	3	5	5	2	1	3	1	3	2	2	4	4	1	1	2	1	4	1	2	2	1	2	2	1	2	1	1	0	1	0	0	0	1
	20	2	1	0	1	1	1	0	0	55	1.6	4	3	1	5	2	2	1	1	4	4	1	1	4	2	2	3	3	3	2	1	1	3	1	2	4	2	2	2	3	3	3	3	3	3	0	0	0	0
	38	2	1	0	0	0		0	0	55	1.6		1	3	2	2	1	1	1	4	4	3	3	3	3	2	2	2		1	2	0	1	1	1	2	2	2	2		2	2	2	1	2	5	5	5	0
	34	2	2	0	0	0	1	1	0	55	1.6	3	3	5	5	4	3	4	3	4	5	1	1	4	2	1	5	3	3	1	2	0	0	0	0	1	0	1	3	0	1	0	2	0	0	0	0	0	0
	24	2	1	0	1	1	1	0	0	55	1.6	4	1	1	5	1	1	1	1	3	1	1	1	3	1	1	5	1	1	3	1	0	0	0	0	0	0	0	2	0	0	0	0	0	0	0	0	0	0
	23	2	1	0	1	1	1	0	0	56	1.6	4	3	2	2	2	1	1	1	4	3	1	1	4	2	2	4	1	3	2	2	0	0	0	0	2	1	1	1	0	0	0	0	0	0	0	0	0	0
	24	2	2	0	1	1	1	0	0	56	1.6	3	1	1	5	4	5	5	5	5	5	5	3	1	1	1	1	1	1	1	3	0	0	0	0	5	5	5	5	0	0	0	0	0	0	0	0		0
	25	2	1	0	0	0	0	0	0	56	1.6	2	4	1	5	3	5	3	2	3	2	1	1	3	3	1	1	4	4	1	3	0	1	0	0	2	0	2	2	0	2	2	0	0	0	0	0	0	2
	24	2	1	1	0	1	1	1	0	56	1.6	3	4	2	2	1	5	2		3	1	5	5	2	2	1	2	3	5	1	5	0	1	1	1	1	0	1	1	0	1	1	1	1	0	0	0	0	0
	30	2	1	1	1	1	1	0	0	56	1.6	3	2	1	5	2	3	1	1	4	1	1	1	4	1	1	4	1	2	3	1	0	0	0	0	1	0	0	1	0	0	0	0	0	0	0	0	0	0
	20	2	1	0	1	1	1	0	0	56.4	1.6	4	3	1	4	2	2	2	2	3	2	3	1	4	2	2	3	3	3	2	2	0	0	0	0	2	2	2	2	1	2	2	2	1	1	0	0	0	1
	23	2	2	0	1	1	1	1	0	56.8	1.6		5	1	5	3	5	3	3	4	1	1	2	3	1	1	2	1	2	1	2	0	1	0	1	4	1	2	4	1	2	1	2	2	0	0	0	0	1
	24	2	2	1	1	1	0	0	0	57	1.6	3	1	1	5	3	5	3	3	4	3	4		4	2	2	3	3	2	2	3	0	1	0	0	1	1	1	1	2	2	2	2	2	2	0	0	0	2
	31	2	2	1	0	0	1	0	0	57	1.6	2	5	5	5	1	1	1	5	5	5	5	5	1	1	3	1	1	3	2	5	4	3	3	2	3	2	3	2	2	3	3	3	3	4	2	3	2	3
	25	2	1	1	1	1	1	0	1	57	1.6		5	5	5	5	5	5	5	2	1	5	1	3	1	1	1	1	1	1	3	0	2	5	5	2	2	2	2	5	2	5	5	0		0	0	0	1
	22	2	1	0	1	1	1	1	0	57	1.6	4	3	1	5	3	4	3	2		3	1	3	3	4	3	3	4	5	1	2	1	0	1	3	2	1	1	2	2	2	2	3	0	0	0	0	0	2
	28	2	1	1	1	1	1	0	0	57	1.6		5	4	4	5	3	3	5	3	5	5	5	2	3	3	2	5	5	1	1	1	4	0	0	4	2	2	2	1	2	1	0	0	0	0	0	0	0
	19	2	1	1	1	1	1	0	0	57	1.6	4	5	3	3	5	5	5	2	4	1	1	5	2	2	5	5	5	5	1	5	0	1	0	0	3	2	3	4	0	0	0	0	0	0	0	0	0	3
	20	2	1	0	1	1	1	0	0	57	1.6		4	1	4	3	1	1	2	4	1	2	1	4	1	1	3	1	1	3	1	0	0	0	1	2	1	2	2	1	1	1	2	1	1	0	0	0	1
	18	2	1	0	0	0	0	0	0	57	1.6	3	5	1	4	3	5	4	1	2	4	3	4	3	4	4	2	4	4	2	4	1	1	1	1	2	2	2	2	1	1	1	1	1	1	1	1	1	0
	26	2	1	0	1	1	0	0	0	57	1.6	4	4	3	4	2	5	5	3	3	2	3	3	2	5	1	2	3	2	2	2	2	3	3	1	4	2	3	4	2	2	2	1	1		0	0	0	1
	22	2	1	1	1	1	0	0	0	57	1.6	3	5	1	4	5	5	5	5	3	1	5	5	2	5	5	1	5	5	2	5	0	0	0	0	4	4	4	4	4	4	4	4	4	4	1	1	1	1
	19	2	1	1	1	1	0	0	0	57.5	1.6		5	2	3	4	3	4	4	1	3	2	3	2	4		3	3	4	1	4	0	1	1	2	4	2	2	2	2	2	2	2	0	2	0	0	0	2
	37	2	4	0	0	0	1	0	0	58	1.6	2	3	2	5	4	3	3	4	4	5	1	1	4	1	1	4	1	2	4	1	0	0	0	0	2	1	1	4	0	0	0	0	0	0	0	0	0	0
	21	2	1	1	1	1	1	1	0	58	1.6	2	5	3	5	5	3	5	5	4	5	3	1	4	1	1	4	1	2	1	1	0	0	0	0	5	5	5	5	0	0	0	0	0	0	0	0	0	3
	22	2	1	0	1	1	1	1	1	58	1.6	4	5	2	4	4	3	4	2	2	1	2	3	2	3	3	2	4	5	3	5	1	1	1	1	4	4	4	4	1	1	1	1	0	0	5	5	5	1
	19	2	1	0	0	0	0	0	0	58	1.6	2	2	3	2	2	2	2	2	2	2	3	2	2	2	2	2	2	5	1	1	0	0	0	0	3	0	1	4	0	1	1	4	0	0	0	0	0	0
	19	2	1	1	1	1	1	0	0	58	1.6	4	5	4	5	3	5	5	5	1	1	5	5	1	5	5	1	5	5	1	5	1	4	1	0	4	2	4	2	4	4	4	4	4	4	5	5	5	1
	26	2	1	0	1	1	1	1	0	58	1.6	3	5	1	5	1	3	5	3	1	1	1	5	1	5	5	1	5	5	5	5	4	4	4	4	4	4	4	4	3	3	3	3	3	3	0	0	0	4
	19	2	1	0	1	1	1	0	0	58	1.6	4	3	1	5	2	3	2	3	3	2	4	3	2	3	2	2	4	2	1		0	1	1	0	2	1	3	3	1	1	1	1	0	0	0	5	5	1
	26	2	1	1	1	1	1	1	0	58	1.6	3	3	1	3	1	3	2	1	3	1	3	1	4	1	1	4	2	4	1	2	0	0	1	0	4	1	1	4	1	0	1	0	0	0	0	0	0	1
	20	2	1	0	0	0	1	0	0	58	1.6		5	4	5	5	5	5	3	2	5	4	3	4		1	1	1	1	1	1	0	0	1	0	4	4	4		0	0	0	0	3	4	1	1	1	1
	27	2	2	0	1	1	1	1	0	58	1.6	3	3	1	2	2	2	2	2	2	5	2	3	3	2	1	3	2	1	5	1	0	1	1	1	4	4	4	4	1	1	1	1	0	0	0	0	0	0
	33	2	2	0	0	0	0	1	1	58	1.6		5	4	4	5	3	5	5	2	1	5	1	1	1	1	3	3	5	1	5	0	2	1	1	2	1	2	2	0	2	1	1	0	0	0	2	0	1
	32	2	1	1	0	0	1	1	0	59	1.6									5	1	1	1	5	4	4	4	4	5	5	4	0	0	0	0	2	0	0	2	0	0	0	2
	22	2	1	0	1	1	1	0	1	59	1.6	3	5	2	5	5	2	2	3	2	2	3	3	3	2	2	2	1	3	3	3	0	1	1	0	3	4	4	4	2	2	2	2	0		0	0	0	0
	38	2	1	1	1	0	1	0	0	60	1.6	2	4	4	4	4	4	4	4	5	4	2	2	5	2	5	4	4	4	3	2	0	0	0	0	3	3	3	3	0	0	0	0	0	0	0	0	0	0
	23	2	1	0	0	0	1	0	0	60	1.6	2	3	1	2	1	1	3	1	3	2	2	5	3	3	2	1	2	2	1	2	0	2	0	0	3	3	3	3	0	2	0	0	0	0	0	2	3	1
	18	2	1	0	0	0	1	0	0	60	1.6	2	4	1	1	2	4	3	2	3	4	2	2	2	2	2	4	2	2	2	1	0	0	0	0	2	0	2	2	0	0	0	0	0	0	0	0	0	1
	23	2	1	0	1	1	1	0	0	60	1.6	3	4	5	4	4	5	4	4	3	1	4	2	3	4	2	3	5	3	1	5	1	2	0	0	4	4	4	4	3	3	0	0	0	0	0	0	0	1
	37	2	2	0	1	0	1	1	1	60	1.6	4	4	1	5	4	5	3	4	4	3	3	4	4	3	4	3	3	5	2	3	0	0	0	0				3	0	3	0	3	0	0	0	0	0	0
	19	2	1	1	1	1	0	0	0	60	1.6	4	4	2	3	4	5	3	3	1	1	3	3	1	4	3	1	5	5	1	5	1	1	1	0	3	2	2	2	1	1	1	1	0	0	0	0	0	1
	24	2	1	0	1	0	1	0	0	60	1.6	3	3	2	3	3	2	2	3	3	3	3	4	4	1	1	3	5	3	3	2	0	0	0	0	5	5	5	5	3	3	3	3	3	3	0	0	0	2
	20	2	1	1	1	0	1	1	1	60	1.6	3	5	5	5	3	5	5	5	2	1	5	5	3	5	5	2	5	5	2	5	5	5	5	5	5	5	5	5	5	5	5	5	5	5	5	5	5	5
	18	2	1	0	0	0	0	0	0	60	1.6	3	2	2	2	4	4	1	5	2	1	1	3	3	3	3	2	3	4	1	1	0	0	0	0	1	2	2	2	2	2	2	2	2	2	0	0	0	1
	20	2	1	0	1	1	1	0	0	60	1.6	4	5	1	5	4	5	5	4	2	2	3	4	2	3	2	3	2	3	1	4	1	2	1	2	3	3	3	4	2	2	2	2	1	0	0	0	0	0
	27	2	2	1	1	1	1	1	1	61	1.6	2	1	1	1	1	1	1	1	5	5	1	1	5	1	1	1	1	1	1	1	5	5	5	5	5	2	2	2	0	0	0	0	0	0	0	0	0	0
	29	2	1	0	1	1	1	0	0	61	1.6		4	1	2	5	5	5	5	3	5	5	3	2	5	2	3	4	4	2	5	0	1	0	1	2	1	1	2	0	1	0	1	0	0	0	0	0	1
	33	2	1	1	1	1	1	0	0	61	1.6		2	2	2	3	1	2	2	2	2	3	2	2	1	2	2	2	2	2	2	3	3	3	3	3	2	3	4		3	3	3	3	3	2	2	2	4
	25	2	1	0	0	0	0	0	0	61	1.6	3	3	1	5	3	1	3	2	3	3	5	3	3	2	3	3	5	3	3	5	0	0	0	0	2	0	1	2	0	1	1	0	0	0	0	0	0	2
	18	2	1	0	1	1	0	0	0	61	1.6	3	5	3	5	4	5	5	5	1	1	3	5	1	5	5	1	5	5	1	5	1	3	1	3	4	1	2	2	0	2	1	0	2	4	5	5	5	2
	22	2	1	0	0	1	0	0	0	61	1.6	3	5	5	3	3	3	5	5	2	1	2	5	1	5	2	1	5	5	1	5	1	1	2	1	2	2	2	2	1	1	1	1	1	1	5	5	5	2
	28	2	1	0	1	1	1	0	0	62	1.6	3	3	1	5	2	2	2	2	3	5	2	1	4	2	2	4	1	2	3	2	0	0	0	0	5	2	2	2	4	4	4	4	0	1	0	0	0	0
	18	2	1	1	1	1	1	0	0	62	1.6	3	4	5	4	4	5	4	4	3	1	3	2	3	2	2	3	3	5	3	5	0	1	1	0	4	1	1	0	0	1	1	0	1	0	0	5	5	1
	19	2	1	0	1	1	1	0	1	62	1.6	3	4	4	4	5	4	5	3	1	1	3	4	2	5	2	3	5	3	1	5	1	2	2	2	3	3	3	2	0	1	2	0	0	0	0	1	0	1
	22	2	2	0	1	1	1	0	0	63	1.6	3	3	1	2	2	1	1	1	2	2	3	1	1	1	1	1	1	2	2	2	0	0	0	0	0	0	0	2	0	0	0	0	0	0	0	0	0	0
	22	2	1	0	1	1	1	0	0	63	1.6	3	5	5	5	5	3	5	5	3	1	1	1	3	1	2	2	2	2	2	2	1	1	1	1	2	1	2	2	1	1	1	1	1	1	0	0	0	1
	36	2	2	0	1	1	1	1	1	63	1.6	4	4	3	3	3	5	3	3	4	1	3	1	4	1	1	4	2	2	3	2	0	0	0	0	2	2	2	2	1	1	1	1	0	0	0	0	0	2
	20	2	1	1	1	1	1	0	0	63	1.6		4	1	5	4	2	1	4	3	3	1	1	2	1	1	2	1	1	1	1	0	0	0	0	2	1	1	1	0	0	0	0	0	0	0	0	0	0
	35	2	2	1	1	1	1	0	0	64	1.6	4	4	2	5	5	3	4	4	2	1	2	1	2	1	1	2	2	4	1	2	0	0	0	0	1	1	1	1	0	0	0	0	0		0	0	0	2
	24	2	1	0	1	1	0	0	0	64	1.6	3	3	3	5	2	2	1	2	5	4	3	1	4	1	1	5	1	1	3	1	0	1	0	0	1	1	1	1	0	1	0	0	0	0	0	0	0	0
	21	2	2	1	1	0	1	0	0	64	1.6		5	1	5	2	3	1	1	4	2	2	1	5	1	1	5	1	1	1	1	0	1	0	0	2	2	2	2	0	0	0	0	0	0	0	0	0	0
	30	2	3	1	1	1	1	0	0	64	1.6	2	1	1	5	1	1	1	1	4	4	1	1	4	1	1	4	1	4	2	1	0	0	0	0	0	0	1	2	1	2	1	2	0	0	0	0	0	0
	31	2	1	0	0	0	0	0	0	64	1.6		5		4	5	5	5	5	1	4	3	5	1	1		1	4	4	1	1					2	2	2	2
	24	2	1	0	1	1	1	0	0	65	1.6	4	4	1	4	3	3	3	3	3	1	5	3	3	4	3	3	3	5	2	4	0	1	0	0	3	3	3	3	1	1	1	1	1	1	0	0	0	1
	20	2	1	0	0	0	1	0	0	65	1.6	4	5	4	1	4	5	5	3	1	1	5	5	1	1	1	1	5	1	1	5	0	4	0	2	4	1	3	4	0	4	0	4	0	1	0	0	0	2
	22	2	1	0	0	0	1	0	0	65	1.6	4	5	3	2	5	3	5	5	2	1	5	4	2	5	4	2	4	3	2	4	1	1	0	0	4	4	4	4	2	2	1	0	0	0	0	0	0	0
	39	1	2	0	0	0	1		0	65	1.6		1	1	5	1	1	1	1	4	1	1	1	4	1	1	1	1	1	4	4	0	1	0	0	0	0	1			1	0	0	0	0		1	0	0
	19	2	1	0	1	1	1	0	0	67	1.6	3	3	1	4	1	3	1	1	5	5	1	1	5	1	1	5	1	1	4	2	0	0	0	0	2	2	2	2	1	1	1	1	0	0	0	0	0	0
	20	2	1	0	1	1	1	0	0	67	1.6		5	4	3	3	5	5	5	1	1	5	5	1	2	1	1	5	5	1	5	3	2	2	2	3	3	3	3	3	3	3	3	3	1	5	5	5	2
	37	2	2	0	1	1	1	0	1	67	1.6	4	4	3	4	2	4	2	3	4	4	3	1	4	2		1	1		4	4	0	1	0	2	2	0	1	2	0	1	0	1	0	0	0	0	0	5
	26	2	1	0	1	0	1	0	0	68	1.6		4	3	3	3	4	3	4	3	2	2	2	1	2	3	3	3	3	1	4	0	1	1	0	1	1	1	1	1	1	1	0	1	1	1	1	1	0
	22	2	1	0	1	1	1	0	0	68	1.6	3	5	3	5	5	5	5	5	1	1	5	5	1	5	4	1	5	5	1	5	0	0	0	0	2	2	2	2	2	2	2	2	2	2	5	5	5	2
	36	2	3	0	1	0	1	1	0	69	1.6	3	3	2	2	5	5	5	3		1	2	4	2	3	5	3	5	4	1	5	0	1	0	0	2	1	1	2	0	0	0	0	0	0	0	0	0	0
	26	2	1	0	0	0	1	1	0	69	1.6	4	4	3	3	4	3	4	3	2	3	3	3	1	3	3	3	3	3	1	3	0	0	0	0	4	3	3	3	0	0	0	0	0	0	0	0	0	1
	23	2	1	0	1	0	1	0	0	69	1.6	4	3	1	5	4	5	5	3	2	2	5	1	2	5	3	3	5	5	1	3	2	2	2	5	3	2	2	5	2	2	2	4	5	5	0	0	0	1
	32	2	2	1	0	0	1	0	1	69	1.6	3	5	5	5	5	5	5	5	3	2	3	2	2	3	3	2	3	2	1	2	0	0	2	2	1	5	2	2	4		2	1	1	1	1	1	1	1
	29	2	2	1	1	1	1	0	0	70	1.6	3	5		4	2	2	2	4	3	2	1	1	2	2	1	2	2	3	1	2	0	0	0	0	2	0	0	2	0	0	0	0	0	0	0	0	0	0
	20	2	1	1	1	1	0	0	0	70	1.6	2	3	1	2	1	4	2	1	2	1	1	5	1	5	5	5	5	5	1	5	1	4	4	4	3	3	3	3	4	4	4	4	4	4	0	0	0	4
	38	2	2	0	1	1	1	0	0	70	1.6	3	5	4	5	2	1	5	2	1	1	1	5	1	5	5	1	5	5	1	5	5	5	5	1	2	2	2	2	5	5	5	1	1	1	1	1	1	5
	37	2	2	0	1	1	1	1	0	70	1.6	3	5	5	5	5	4	5	4	1	1	2	2	1	1	2	2	2	2	1	1	0	0	0	0	3	3	3	3	0	0	0	0	0	0	0	0	0	2
	21	2	1	0	1		1	0	1	70	1.6	3	3	2	3	2	4	1	2	3	1	4	4	2	4	3	2	2	3	1	4	1	1	1	1	4	2	3	3	2	2	2	2	1	2	0	0	0	2
	38	2	2	1	1	0	1	1	0	70	1.6	3	3	3	3	5	5	1	3	3	3	3	4	3	2	3	4	2	3	3	3	0	0	0	0	2	2	2	2	0	1	0	2	0	0	0	0	0	0
	20	2	1	0	0	0	1	0	0	70	1.6		1	1	5	1	5	1	1	5	3	1	1	5	1	5	5	1	1	5	1	0	0	0		2	2	2	2	1	1	1	1	0	0	0	0	0	0
	21	2	1	0	0	0	1	1	1	70	1.6	3	4	4	2	4	5	5	5	1	1	5	5	1	5	5	1	5	5	1	5	0	0	0	0	5	5	5	5	5	5	5	5	5	5	4	4	4	5
	35	2	2	1	1	1	1	0	0	70	1.6		4	1	1	1	3	1	4	4	4		1	3	1	1	1	4	4	1	3	0	0	0	0	1	1	1	1	0	0	0	0	0	0	0	0	0	0
	19	2	1	0	0	0	0	0	0	70	1.6	2	5	5	5	5	5	5	5	1	1	5	1	1	1	3	1	5	5	1	5	2	2	2	2	3	3	3	3	4	4	4	3	4	3	1	1	1	2
	35	2	1	1	0	0	0	0	0	70	1.6	1	1	5	1	1	1	5	1	2	2	1	1	2	1	1	1	1	1	1	1	0	0	0	0	1	2	2		0	0	0	0	0		0	0	0	0
	27	2	2	0	0	0	1	0	0	70	1.6	3	3	3	5	5	5	1	3	3	3	3	1	3	1	1	5	1	3	1	3	0	0	0	0	2	2	0	2	0	0	0	0	0	0	0	0	0	0
	35	2	1	1	1	0	1	0	0	70	1.6	4	4	2	4	2	5	5	1	1	3	5	5	1	3	4	4	5	5	1	5	5	5	5	5	2	5	5	5	5	5	5	2	4	5	5	5	5	3
	18	2	1	1	1	1	1	0	0	71	1.6	3	4	4	3	3	5	3	2	2	3	3	3	3	5	4	4	4	2	4	2	0	3	0	0	3	2	1	1	2	1	2	0	1	0	0	0	0	1
	21	2	1	0	1	1	0	0	0	72	1.6	4	3	3	5	2	5	4	3	3	2	4	3	3	3	2	2	3	3	2	2	0	2	1	2	3	1	2	2	1	2	2	2	1	2	0	1	1	1
	25	2	1	0	1	1	1	0	0	72	1.6	3	5	3	3	5	5	4	5	1	1	2	4	1	3	3	3	4	5	1	5	0	0	0	0	4	2	2	4	1	2	2	2	0	0	0	0	0	2
	29	2	2	1	1	1		0	0	72	1.6		2	2	4	3	1	4	1	5	5	3	5	5	4	5	5	5	5	5	5	0	0	0	0	5	5	5	5	0	0	0	0	0		0	0	0	5
	22	2	1	1	1	1	1	0	0	72	1.6	2	5	1	4	2	5	2	2	4	1	1	4	4	3	3	3	3	3	1	4	0	0	0	0	4	1	4	4	4	4	4	4	2	0	0	0	0	2
	21	2	1	0	1	1	1	0	1	73	1.6	3	4	3	4	4	5	5	4	3	1	1	5	3	5	4	5	5	2	1	2	2	4	2	4	2	2	5	4	2	2	4	2	1	1	0	1	0	2
	32	2	2	1	0	0	0	0	0	74	1.6	2	5	5	5	5	5	5	5	5	5	5	5	5	5	5	5	5	5	5	5	5	5	5	5	5	5	5	5	5	5	5	5	5	5	5	5	5	5
	18	2	1	0	1	1	1	0	0	75	1.6	4	3	1	5	2	2	3	1	5	2	1	1	4	2	1	5	1	1	3	1	1	0	0	1	2	1	1	1	1	0	4	1	1	1	0	0	0	1
	19	2	1	0	0	0	1	0	0	75	1.6	3	3	1	5	2	2	2	1	4	3	1	1	5	1	1	4	3	5	2	1	0	0	0	0	2	1	1	2	0	0	0	0	0	0	0	0	0	0
	24	2	1	1	1	1	1	0	1	75	1.6	1	5	1	5	5	5	5	5	2	3	2	2	2	2	3	3	4	5	1	5	1	1	1	1	2	2	2	2	1	1	1	1	1	1	0	0	0	5
	29	2	2	1	0	0	1	0	0	76	1.6																					0	5	5	5	4	5	5	4	5	5	5	5	5	5	5	2	2	1
	36	2	2	1	1	1	0	0	0	76	1.6	2	4	3	4	3	5	5	3	1	3	3	1	4	1	1	1	1	1	4	2	1	2	1	0	2	1	2	1	1	2	1	1	1	1	0	0	0	2
	32	2	1	0	0	0	1	0	1	77	1.6	4	3	2	2	4	4	4	3	3	1	2	2	3	3	3	3	4	3	3	2	0	0	0	0	4	4	4	4	4	4	4	4	0	0	0	0	0	1
	27	2	1	1	1	1	1	0	0	77.3	1.6	3	4	3	4		3	5	5	2	1	5	5	2	4	4	1	5	4	1	2	1	1	1	0	4	4	4	4	2	2	2	0	0	1	0	0	0	2
	37	2	2	1	0	0	1	0	0	78	1.6	3	5	5	5	3	3	3	3	3	4	3	2	3	3	2	3	3	1	3	3	0	1	1	0	3	3	3	3	1	1	1	0	0		5	5	5	5
	32	2	2	0	1	1	0	0	0	78	1.6	1	5	1	5	5	5	5	5	1	5	1	5	1	1	1	1	5	5	1	5	0	0	0	0	2	0	2	2	0	0	0	2	0	0	0	0	0	0
	26	2	1	0	1	0	1	0	0	79	1.6	3	5	3	1	5	2	5	1	1	1	1	5	1	2	2	5	5	5	1	5	3	3	3	3	3	3	3	3	3	3	3	3	0	0	3	3	3	2
	20	2	1	0	1	1	1	0	0	80	1.6	4																				2	2	2	2	2	2	2	2	2	2	2	2	0	0	5	5	5	2
	20	2	1	1	1	1	1	0	0	80	1.6	4	5	2	5	5	5	5	2	1	1	2	1	1	5	5	1	5	5	1	5	1	1	1	0	4	1	2	2	1	2	1	1	1	0	1	1	1	1
	20	2	1	0	1	1	0	0	0	80	1.6	3	5	5	4	4	4	4	1	1	5	5	5	1	3	1	5	5	5	5	5	1	1	1	1	1	1	1	1	1	1	1	1	1	1	5	5	5	5
	25	1	1	1	0	0	1	0	0	80	1.6		2	3	4	3	2	3	3	3	3	4	4	3	4	3	4	5	4	3	2	0	0	0	0	4	4	4	4	1	1	1	1	1	1	4	4	4	1
	19	2	1	1	1	1	0	0	0	83	1.6	3	5	1	4	2	4	5	3	1	1	5	5	1	5	4	1	5	5	1	5	1	2	1	3	4	4	4	4	2	2	1	3	5	0	5	5	5	2
	31	2	3	1	1	1	1	0	0	84	1.6	2	4	1	5	3	1	2	4	5	3	3	3	5	1	3	1	3	4	3	3	0	0	0	3	3	0	1	2	0	0	0	2	0	1	0	0	0	0
	33	2	1	0	1	1	1	0	1	84	1.6	3	4	3	4	4	5	4	4	2	1	2	1	3	2	3	3	3	3	1	1	0	0	0	0	3	3	3	3	1	1	1	2	1	1				1
	40	2	2	1	1	0	0	0	0	86	1.6	2																				0	0	0	0	4	5	5	5	5	5	5	5	5	5	0	0	0	0
	25	2	1	1	1	1	1	0	0	86	1.6	2
	22	2	1	0	1	1	1	0	0	87	1.6		5	1	4	5	5	5	1	1	1	3	4	1	5	5	4	5	5	1	5	2	2	1	2	3	3	3	3	1	1	1	1	1	1	5	5	5	2
	18	2	1	0	1	1	1	0	0	88	1.6	4	3	2	4	4	5	5	4	2	1	4	4	2	4	3	1	5	5	1	4	0	1	0	0	2	1	2	2	0	2	0	1	0	0	0	0	0	2
	35	2	2	0	1	0	0	0	0	90	1.6	3	3	1	5	5	5	5	5	1	1	3	3	1	5	5	3	5	5	1	5	1	5	5	2	5	0	0	2	5	5	5	5	5	1	5	5	5	5
	21	1	1	0	0	0	1	0	0	90	1.6	3	5	3	5	5	5	3	3	1	1	3	5	1	5	5	1	5	5	1	5	0	0	0	0	3	0	2	3	0	2	0	2	0	0	0	0	0	1
	26	2	1	0	1	0	0	0	0	91	1.6	3	3	1	5	1	3	1	1	4	4	1	3	3	3	2	3	5	1	2	1	0	4	0	0	3	0	0	1	0	0	0	0	0	0	0	5	0	0
	21	2	1	1	1	0	1	0	1	93	1.6	4	5	5	5	5	5	5	4		2	1	3	2	3	2	3	3	3	3	3	0	0	0	0	2	1	1	2	0	0	0	1	0	0	0	0	0	2
	20	2	1	0	1	1	1	0	0	94	1.6	2	4	3	5		4	3	3	3	1	5	5	3	5	2	3	5	3	3	5	4	3	4	0	4	4	4	4	4	4	4	4	4	4	0	0	0	0
	40	2	2	0	1	0	1	0	0	95	1.6	3	3	1	5	5	5	3	5	2	5	4	2	4	2	3	2	2	4	3	5	0	0	0	0	5	5	5	5	1	1	1	1	1	1	5	5	5
	27	2	1	1	0	0	0	0	0	105	1.6	2	5	1	5	1	4	3	1	1	1	1	4	1	3	2	1	1	1	1	5	0	0	0	0	0	0	1	0	0	0	0	0	0	0	0	0	0	0
	39	2	2	1	1	1	1	0	0	110	1.6	2																				4	4	4	4	4	4	4	4	4	4	4	4	4	4	0	0	0	4
	28	1	1	0	1	1	0	0	0	120	1.6	2	3	1	3	5	3	3	3	4	5	1	1	3	1	1	5	1	1	1	1	0	1	0	0	4	4	2	3	0	2	0	2	0	0	0	0	0	0
	31	2	1	0	1	0	1	0	0		1.6	3	5	3		4	3	5	4	4	1	1	1	3	1	1	5	1	1	1	1	0	0	0	0	2	2	2	2	0	0	0	0	0	0	0	0	0	1
	23	2	1	1	1	1	0	1	0	47	1.61	3	2	1	5	2	2	1	1	2	2	1	1	5	3	1	5	5	4	1	4	0	0	0	0	2	0	0	0	0	0	0	0	0	0	0	0	0	0
	21	2	1	0	1	1	1	0	0	49	1.61	4	5	4	4	4	2	4	5	4	5	5	5	4	1	1	5	2	1	5	1	0	2	0	2	3	2	2	4	1	2	0	1	2	2	0	0	0	2
	21	2	1	0	1	1	1	0	0	50	1.61		4	1	3	2	5	1	1	3	2	5	3	3	1	1	2	2	1	2	1	1	1	1	1	4	4	4	4	2	2	2	2	0	0	0	0	0	0
	22	2	1	1	1	1	1	0	0	50	1.61		5	1	5	5	3	5	5	3	2	2	1	3	2	2	2	2	2	2	2	0	0	0	0	1	0	1	1	0	0	0	0	0	0	0	0	0	1
	23	2	1	0	1	1	1	0	0	50	1.61	4	4	1	3	4	4	3	4	3	2	4	1	2	4	1	3	4	4	2	4	0	1	0	0	3	3	3	3	1	1	1	1	0	0	0	0	0	0
	19	2	1	0	1	0	1	0	1	50	1.61	3	5	4	5	5	5	3	4	4	3	1	1	4	1	1	5	1	1	3	1	1	1	1	2	3	3	3	4	3	3	3	4	0	0	0	0	0	0
	18	2	1	0	0	0	0	0	0	51	1.61	2	1	3		3	3	1	5	2	2		1	5	1	3	1	2	5	5	1	2	0	2	3	2	5	0	4	0	0	0	0	0	0	1	0	1	0
	29	2	1	1	1	1	1	0	0	52	1.61	2	2	1	5	5	5	2	2	4	3	2	2	3	2	2	2	2	2	2	3	0	0	0	0	2	2	2	2	3	3	3	3	3	2	5	5	5	1
	20	2	1	1	1	1	1	1	1	52	1.61	3	3	2	5	3	5	4	3	3	2	4	5	3	3	4	2	4	5	1	3	1	2	1	1	2	1	1	2	1	2	1	2	1	1	1	1	1	2
	21	2	1	0	1	0	1	0	0	54	1.61	3	5	5	3	5	3	5	5	4	1	4	3	2	1	3	3	4	5	1	5	0	2	0	0	2	0	2	2	0	2	0	0	0	0	0	0	0	0
	24	2	1	0	1	1	1	0	0	54	1.61	4	3	1	3	2	3	2	2	2	2	2	1	2	1	1	2	2	3	2	3	0	0	0	0	1	1	1	1	0	0	0	0	0	0	0	0	0	1
	24	2	1	0	1	1	1	0	0	55	1.61	3	3	1	4	4	4	1	2	4	4	2	1	5	1	1	5	1	2	4	2	0	0	0	0		3	1	2	1	1	1	1	1	1	0	0	0	0
	28	2	1	0	1	1	1	0	0	55	1.61		3	1	5	1	1	1	2	3	4	1	1	3	1	1	3	3	1	1	3	1	2	1	0	3	2	2	3	1	2	1	2	0	0	0	0	0	0
	19	2	1	0	0	0	1	0	0	55	1.61	1	5	1	5	2	3	1	2	2	1	1	1	4	1	1	5	1	4	1	2	0	1	5	0	4	0	1	2	0	1	1	0	0	0	0	0	0	2
	18	2	1	1	1	1	1	0	0	55.6	1.61	4	5	3	5	5	4	5	5	2	2	4	3	1	4	2	1	2	5	1	4	0	3	0	0	5	1	2	5	0	3	0	2	0	1	0	0	0	1
	31	2	1	1	0	1	1	0	1	56	1.61	2	3	3	5	5	5	5	5	4	5	2	2	5	3	1	5	5	1	1	3	0	0	0	0	2	4	4	4	0	0	0	0	0	0	0	0	0	0
	30	2	2	1	1	1	1	0	0	56	1.61	3	4	3	4	5	5	4	5	4	4	3	2	4	2	1	2	2	2	2	2	1	1	1	3	3	3	3	4	2	3	3	3	2	1	0	0	0	0
	37	2	2	1	1	1	0	0	0	57	1.61	2	3	1	5	5	2	4	5	3	1	1	1	3	1	1	4	1	4	2	1	0	0	0	0	2	2	2	2	2	2	2	2	2	2	0	0	0	5
	26	2	1	0	0	0	1	0	0	58	1.61	4	4	3	3	4	2	4	4	3	2	3	1	3	2	2	3	5	4	1	3	0	0	1	0	1	1	1	1	1	1	1	0	0	0	0	0	0	0
	23	2	1	0	1	1	1	0	0	58	1.61	4	4	2	4	5	4	3	4	4	2	2	2	3	1	1	4	2	3	3	1	0	1	0	0	2	0	1	1	0	1	0	0	1	0	0	0	0	0
	20	2	1	1	1	1	1	0	0	58	1.61	2	5	2	5	5	5	5	5	1	2	4	4	1	3	4	1	5	5	1	3	0	1	0	0	4	4	1		0	2	0	0	4	4	0	0	0	4
	29	2	2	0	1	1	1	0	0	59	1.61	3	2	1	1	2	3	2	2	2	3	1	1	2	1	1	5	1	3	3	3	0	0	0	0	0	0	1	0	0	1	0	0	0	0	0	0	0	1
	22	2	1	0	1	1	1	0	0	59	1.61		5	3	2	4	5	5	4	1	1	4	4	1	3	3	2	4	5	1	5	1	2	1	3	3	1	2	4	3	3	2	2	5	5	0	5	5	1
	23	2	1	0	1	1	1	0	0	62	1.61	2	4	3	3	5	4	5	5	3	2	2	2	3	2	2	3	3	5	1	2	0	1	0	0	2	1	1	2	0	1	0	2	0	0	0	0	0	0
	18	2	1	0	1	0	1	0	0	62	1.61	3	3	1	5	5	1	4	5	2	1	1	1	2	1	1	2	1	2	1	1	0	0	0	0	3	3	3	3	0	3	0	0	0	0	0	0	0	1
	38	2	2	0	1	1	1	0	0	62	1.61	3	3	1	1	1	5	2	2	4	4	1	2	4	2	1	2	2	3	2	2	0	1	1	1	2	1	1	1	1	1	1	1	0	0	0	0	0	0
	22	2	1	1	1	1	1	0	0	63	1.61	4	5	1	5	5	3	5	5	2	5	5	5	3	5	5	2	5	4	1	5	1	1	1	1	2	2	2	2	2	2	2	2	2	2	0	1	1	4
	20	2	1	0	0	0	0	0	0	63.5	1.61	3	4	2	3	4	4	3	3	3	1	3	1	3	4	2	3	5	4	2	3	0	0	0	0	3	3	3	2	1	1	1	0	1	2	0	0	0	1
	38	2	2	0	1	1	1	0	0	64	1.61		4	2	5	4	4	3	4	3	1	3	3	4	2	3	2	3	4	2	4	0	0	0	0	2	1	2	2	1	1	1	1	0	0	0	0	0	0
	18	2	1	0	1	1	1	0	0	65.5	1.61	4	5	5	5	4	4	5	2	3	1	2	5	1	5	4	1	5	5	1	5	0	5	5	0	2	1	1	4	0	2	5	0	5	5	5	5	5	3
	28	2	2	1	1	1	0	0	0	66	1.61		5	4	3	5	4	5	5	3	3	2	3	3	5	5	3	4	5	4	5	0	4	0	0	4	4	4	4	2	4	0	2	0	0	0	0	0	3
	25	2	2	1	1	1	1	0	0	70	1.61	3	5	5	5	2	5	5	1	1	1	2	5	1	5	5	1	5	5	1	5	0	0	0	0	2	2	2	2	2	2	2	2	2	2	0	0	0	2
	22	2	1	1	1	0	1	0	0	70	1.61	3	5	3	3	2	5	4	2	2	1	3	3	1	5	4	1	5	5	1	1	0	1	0	2	1	1	1	1	0	0	0	1	0	0	0	0	0	5
	26	2	1	0	0	0	1	0	0	70	1.61	3	5	1	1	5	2	5	5	1	1	4	3	2	4	4	1	2	3	1	5	0	0	0	0	4	4	4	4	4	3	4	4	0	1	5	5	5	4
	28	2	1	1	1	1	1	0	0	70	1.61	3	5	1	5	5	5	2	5		5	2	2	5	1	1	5	1	3	2	5	0	0	0	0	2	2	2	2	1	1	1	1	1	1	0	0	0	2
	20	2	1	0	0	0	1	0	0	72	1.61	2	1	1	5	1	5	5	1
	25	2	1	0	1	1	1		0	74	1.61	3	4	2	4	5	5	5	5	1	1	2	2	1	5	1	1	5	4	1	5	0	1	0	0	4	1	2	4	1	2	1	0	0	0	0	0	0	2
	31	2	1	0	1	1	1	1	0	74	1.61	3	5	2	5	4	5	3	3	3	2	5	4	3	4	3	2	3	4	2	5	1	1	1	2	2	2	2	2	1	1	1	1	0	0	0	0	0	1
	24	1	2	0	1	1	1	0	0	74	1.61	3	2	1	5	1	1	1	1	5	3	1	1	5	1	1	5	1	3	3	1	0	0	0	0	2	0	0	2	2	2	0	0	0	0	0	0	0	0
	20	2	1	0	1	0	1	0	0	80	1.61	3	4	3	4	3	5	3	4	2	3	3	4	2	4	4	3	5	5	2	4	0	0	0	0	3	5	5	3	3	3	2	2	1	3	0	0	0	3
	31	2	2	1	0	0	1	1	0	83	1.61	2	4	4	5	4	5	4	4	4	1	1	1	3	1	1	5	1	1	5	1	0	0	0	0	2	2	2	2	0	0	0	0	0	0	0	0	0	0
	26	2	1	0	0	0	1	0	0	91	1.61	3	5	4	5	5	4	5	5	1	1	4	2	5	3	3	3	3	3	3	3	0	0	0	0	2	2	2	2	2	2	2	0	0	0	0	0	0	1
	20	1	1	0	0	0	1	0	0	142	1.61	3	4	2	4	4	3	3	3	1	2	5	5	5	2	5	2	3	4	2	2	1	1	0	0	1	1	1	2	1	1	1	0	1	1	0	0	0	1
	26	1	1	0	0	0	1	0	0		1.61	4	2	2	5	4	1	1	2	3	4	1	1	3	1	1	5	3	1	4	2	0	0	0	0	3	0	1	3	0	1	1	0	0		0	0	0	0
	20	2	1	0	1	1	1	0	0	43	1.62		5	4	4	4	4	4	4	5	2	2	3	2	2	3	2	2	2	2	2	1	1	1	4	3	2	2	4		3	3	2	3	3	0	0	0	0
	22	2	1	0	1	1	1	0	1	46	1.62	2																				0	0	1	4	4	0	0	4	0	0	4	4	0	0	0	0	0	0
	21	2	1	0	1	1	1	0	0	46	1.62	4	1	1	5	1	2	1	1	5	5	1	1	5	1	1	5	1	3	3	3	0	0	0	0	0	0	0	0	0	0	0	0	0	0	0	0	0	0
	22	2	2	0	1	0	1	0	0	46.8	1.62	2	3	1	5	4	3	1	3	5	4	1	1	5	1	1	5	1	2	2	1	0	0	0	0	3	0	1	4	0	1	1	1	1	0	0	0	0	0
	22	2	2	0	1	1	1	0	0	47	1.62		4	1	5	4	2	4	4	5	2	2	1	4	1	1	5	1	3	4	1	1	0	1	0	4	2	2	4	1	1	1	1	1	1	0	0	0	0
	19	2	1	0	0	0	1	0	0	47	1.62	3	3	2	3	3	4	1	3	3	2	2	1	3	2	2	2	4	4	1	3	0	0	1	2	2	0	1	2	0	2	1	2	0	0	0	1	0	0
	26	2	1	0	1	0	1	0	0	48.6	1.62	3	3	1	3	2	3	2	1	2	3	3	5	3	3	3	2	5	4	2	4	0	1	0	0	3	0	1	4	0	1	0	0	0	1	0	0	0	1
	25	2	2	0	0	0	1	0	0	51	1.62	2	1	1	1	1	1	1	1	5	1	1	1	1	1	1	1	1	1	1	1	0	1	2	0	2	2	2	2	0	0	0	0	0	0	0	0	0	0
	21	2	2	0	1	1	1	0	1	51	1.62	3	4	2	5	3	4	1	3	4	3	2	1	4	1	1	4	1	5	3	1	0	0	3	0	5	5	5	5	0	0	0	0	0	0	0	0	0	0
	19	2	1	1	1	1	1	0	0	51	1.62	3	4	3	4	3	5	3	3	3	2	4	2	3	4	3	3	2	5	2	4	0	0	1	0	2	1	1	2	0	1	1	2	0	0	0	0	0	0
	22	2	1	0	0	0	0	0	0	51	1.62		4	3	4	3	4	4	3	3	3	3	2	2	2	2	2	3	4	1	2	0	0	0	2	3	1	2	4	0	1	0	4	0	0	0	5	0	0
	26	2	1	1	1	1	0	1	0	51	1.62	3	3	1	4	2	2	1	2	3	3	1	1	3	4	2	4	2	2	4	1	0	0	0	0	2	0	0	2	0	1	0	2	0	0	0	0	0	0
	22	2	1	0	0	0	1	0	0	52	1.62	3	3	5	2	3	1	1	2	3	4	3	2	3	4	3	4	5	5	1	5	1	2	2	3	4	4	4	4	3	3	3	3	3	3	2	2	2	1
	34	2	2	0	1	1	1	1	1	52	1.62	3	3	3	5	5	3	3	3		2	2	3	3	1	1	4	4	4	3	1	0	0	0	0	3	0	0	1	0	0	0	0	0	0	0	0	0	0
	21	2	1	0	1	1	1	0	0	52	1.62	3	3	2	4	2	2	2	3	3	3	2	4	4	3	2	4	3	2	2	3	0	2	0	0	2	0	2	2	0	2	0	0	0	0	0	0	0	0
	22	2	1	0	0	0	0	0	0	52	1.62	2	3	1	5	1	3	2	1	3	2	2	2	4	3	2	3	5	5	2	3	0	0	0	0	1	0	1	3	0	0	0	0	0	0	0	0	0	0
	20	2	1	0	1	0	1	0	0	52	1.62	2	3	1	5	3	4	1	2	5	2	1	4	5	3	2	4	5	1	3	1	0	0	0	0	3	3	3	3	1	1	1	1	1	1	0	0	0	0
	22	2	1	0	1	1	1	0	1	52.2	1.62	4	5	2	5	5	2	1	2	4	3	3	2	5	1	1	3	5	3	1	3	0	0	0	0	3	3	0	4	0	0	0	0	0	0	0	0	0	0
	24	2	2	1	1	1	1	0	0	54	1.62	2	3	2	3	2	2	1	3	2	3	2	1	3	1	1	3	3	3	1	2	1	1	1	0	2	1	1	2	1	1	1	2	0	1	0	0	0	1
	21	2	1	1	1	1	1	0	0	54	1.62		2	3	5	3	4	3	2	4	4	5	1	5	1	1	5	2	1	1	1	0	0	0	0	2	2	2	2	1	0	0	0	0	0	0	0	0	0
	21	2	1	0	1	1	0	0	0	54.5	1.62	3	3	1	4	3	2	5	3	3	1	3	2	3	2	2	3	3	4	1	4	0	1	0	1	3	1	2	2	1	2	1	2	1	0	0	0	0	0
	23	2	1	0	1	0	1	0	1	55	1.62	3	3	1	5	5	5	5	5	3	2	2	3	3	3	2	3	4	5	2	5	1	2	0	2	2	2	2	2	1	1	1	2	1	0	0	0	0	0
	19	2	1	1	1	1	0	0	0	55	1.62	3	4	1	4	2	5	5	4	2	1	5	5	2	5	5	2	5	5	1	5	1	2	0	4	4	0	3	4	0	3	0	3	0	3	0	1	0	3
	18	2	1	1	0	0	0	0	0	55	1.62	3	4	1	4	3	3	2	2	2	3	4	5	3	4		2	5	5	1	5	0	1	1	0	4	1	2	2	1	1	2	0	0	0	0	0	0	0
	24	2	1	0	1	1	1	0	0	55.4	1.62	3	5	5	3	5	3	5	5	3	1	5	4	3	4	2	1	5	5	1	5	0	2	0	4	2	1	3	4	3	4	1	4	0	0	0	0	0	2
	20	2	1	0	0		1	0	0	56	1.62	2	3	2	2	2	3	2	2	3	2	2	3	3	3	2	2	3	3	1	5	1	1	0	0	2	2	2	2	2	2	2	0	2	0	0	0	0	0
	21	2	1	0	1	1	1	0	0	56	1.62	3	4	4	3	3	4	3	3	4	3	4	4	4	5	4	4	5	4	2	3	3	3	0	0	3	2	2	4	0	1	0	4	0	0	0	0	0	0
	23	2	1	1	0	0	1	0	0	57	1.62	2	5	5	5	5	5	5	5	3	5	5	5	1	4	2	3	5	5	4	4	0	0	0		2	2	4	4	5	5	5	5	5	5	0	0	0	3
	39	2	1	1	1	1	1	0	0	57	1.62	2	5	5	5	5	5	5	5	1	1	2	3	1	1	5	1	5	1	1	1	0	0	0	0	5	5	5	5	0	0	3	4	0	0	0	0	0	3
	18	2	1	1	1	1	1	0	0	57	1.62		4	1	1	3	3	5	5	2	3	2	5	2	5	2	3	2	5	3	3	0	4	4	1	2	1	3	1	2	2	2	2	1	0	0	0	0	0
	21	2	1	0	1	1	0	0	0	57	1.62	4	5	1	5	5	4	5	1	4	3	5	4	3	2	2	2	4	3	2	2	0	0	0	0	2	2	1	4		1	1	1	0	0	0	0	0	0
	20	2	1	1	0	0	1	0	0	57	1.62	3	4	2	5	4	3	4	4	3	2	4	3	3	3	3	3	4	4	1	2	0	1	0	0	1	1	1	3	0	1	0	0	0	0	0	0	0	0
	25	2	1	0	1	1	1	0	0	57	1.62	4	5	1	5	5	5	5	5	3	2	2	5	5	5	4	2	5	3	1	1	1	2	2	1	2	2	2	2	1	1	1	1	0	0	5	5	5	0
	23	2	1	0	1	0	1	0	0	58	1.62	4	5	1	3	5	5	5	5	3	1	4	2	3	4	3	3	3	4	1	2	0	0	0	0	4	2	2	2	0	2	0	0	0	0	0	0	0	0
	20	2	1	0	1	1	1	0	0	58	1.62	3	3	1	4	4	3	3	3	3	2	2	1	3	1	1	3	4	2	2	2	0	1	0	0	2	0	2	2	0	2	1	1	0	0	0	1	0	1
	31	2	2	0	0	0	0	0	0	58	1.62	2	3	1	5	3	5	1	1	4	1	1	1	4	1	1	5	3	5	1	2	0	0	0	0	1	0	1	1	0	0	0	0	0	0	0	0	0	0
	35	2	2	0	0	0	1	0	0	58	1.62	3	2	1	5	3	3	3	3	4	4	2	1	4	1	1	5	1	5	1	1	0	0	0	0	3	3	3	2	1	1	1	2	0	0	0	0	0	0
	29	2	2	0	0	0	1	0	0	59	1.62	2	3	1	5	5	5	5	1	2	2	3	2	1	2	2	2	3	5	2	2	0	0	0	0	2	2	2	2	1	2	2	2	2	1	0	0	0	2
	24	2	1	1	1	1	1	0	0	59	1.62	4	3	5	5	5	5	3	4	1	1	2	5	3	5	5	1	5	5	1	5	1	1	0	1	2	2	2	2	1	3	1	3	3	3	1	1	1	2
	19	1	1	0	0	0	1	0	0	59	1.62	2	3	1	5	3	2	3	1	5	4	1	1	4	1	1	5	1	1	4	1	0	0	0	0	3	0	1	2	0	0	0	0	0	0	0	0	0	0
	22	2	1	1	1	1	0	0	0	59	1.62	3	5	2	5	5	5	5	5	4	1	2	4	4	4	2	4	5	3	1	4	0	0	0	0	2	2	2	2	1	1	1	2	0	0	0	0	0	0
	20	2	1	0	0	0	1	0	0	59	1.62	2	3	2	4	3	4	3	2	3	2	2	1	2	2	2	3	3	5	2	2	0	1	1	1	2	1	2	2	1	1	1	1	0	0	0	0	0	0
	30	2	1	0	1	1	1	0		60	1.62	4	4	3	5	5	4	5	5	1	3	4	3	1	1	3	2	2	5	1	5	1	1	1	0	2	1	1	1	1	1	1	1	0	0	0	0	0	1
	23	2	1	0	1	0	1	0	1	60	1.62	4	1	1	5	5	5	1	5	3	1	3	3	3	1	1	4	1	1	2	1	0	0	0	0	3	1	4	2	0	3	0	0	0	0	0	0	0	0
	21	2	1	0	0	0	1	0	0	60	1.62	2	3	1	5	3	5	4	4	2	5	3	3	3	4	1	3	3	1	3	1	1	1	1	1	2	2	2	2	1	1	1	1	1	1	5	5	5	1
	21	2	1	1	1	0	1	0	0	60	1.62	4	3	2	3	4	3	2	3	3	2	1	1	2	1	1	3	2	1	2	1	0	0	0	1	2	1	2	1	0	0	1	1	0	0	0	0	0	0
	40	2	3	0	1	0	1	0	1	60.7	1.62	3	5	5	3	5	5	5	5	3	1	5	1	3	1	1	2	2	3	2	5	1	2	1	2	2	1	2	2	1	2	1	2	3	1	5	5	5	2
	21	2	1	0	1	1	1	0	0	61	1.62	3	5	4	5	5	5	5	4	2	1	3	2	2	2	2	2	5	5	1	3	1	1	0	1	4	3	3	4	1	2	1	1	0	0	0	0	0	2
	20	2	2	1	1	1	1	0	1	61	1.62
	22	2	2	1	1	0	0	0	0	62	1.62	2	5	5	5	5	5	5	5	1	4	5	5	1	5	5	1	5	5	1	5	0	1	0	1	2	0	1	1	0	1	0	1	0	1	0	0	0	1
	21	1	1	0	1	1	1	0	0	62	1.62	3	4	3	5	5	1	5	5	4	1	3	1	4	1	1	4	1	5	5	1	0	0	0	0	5	5	5	5		4	4	4	4	4	0	0	0	3
	21	1	1	1	1	0	1	0	0	62	1.62	3	3	1	4	2	4	2	3	3	2	2	4	3	2	3	3	4	4	2	3	0	0	0	0	4	0	4	5	0	3	0	3	3	3	0	0	0	0
	34	2	1	0	0	0	0	0	0	62	1.62	3	5	1	5	2	5	1	5	2	5	1	1	5	1	1	5	5	3	3	2	0	0	0	0	4	3	4	4	3	4	2	3	1	0	0	0	0	1
	18	2	1	0		1	0	0	0	62	1.62	3	4	1	4	3	5	4	4	3	1	4	3	3	2	1	1	3	4	1	4	0	0	0	0	2	2	2	2	0	1	0	1	0	0	1	1	1	1
	19	2	1	0	0	0	1	0	0	62	1.62	3	3	3	4	5	5	5	5	1	3	5	3	2	5	2	3	4	5	1	4
	30	2	2	0	1	1	1	0	0	63	1.62	2	2	1	5	1	1	5	5	3	5	5		1	3	3	1	5	1	1	1	0	0	0	0	2	0	3	2	0	0	0	0	0	0	0	0	0	0
	38	2	2	0	0	0	1	0	0	63	1.62	3	2	2	5	2	2	2	2	3	4	1		3	1	1	1	1	3	3	2	0	1	0	0	3	0	0	0	0	1	0	0	0	0	0	0	0	0
	30	2	1	0	1	1	1	0	0	63	1.62		3	3	3	3	3	3	3	4	4	4	4	4	4	3	3	3	3	3	4	2	2	3	3	2	3	3	3	2	2	2	2	2	2	2	2	2	3
	40	2	2	0	1	1	0	0	0	63.5	1.62	4	3	1	5	3	3	1	3	3	1	1	1	2	1	1	2	2	3	2	1	0	1	0	1	3	0	2	4	0	1	0	1	0	0	0	0	0	1
	19	2	1	1	1	1	1	0	0	64	1.62	2	1	1	3	1	5	2	5	1	2	1	2	3	2	2	3	3	2	3	2	1	1	1	1	2	0	0	0	2	2	2	2	0	0	2	0	0	0
	35	2	2	1	0	0	1	1	1	64	1.62	3	5	4	3	4	5	5	5	3	3	5	4	4	4	4	2	5	5	1	5	0	0	0	0	2	3	3	3	2	3	2	3	3	3	0	0	0	0
	38	2	2	0	0	0	1	0	0	64	1.62	3	3	4	5	3	3	2	2	3	2	3	1	3	3	2	3	1	3	3	3	0	2	0	0	1	0	1	0	0	1	0	0	0	0	0	0	0	0
	26	2	1	0		1	1	0	1	64	1.62	4	5	5	5	5	5	5	5	3	1	3	3	4	5	5	1	5	5	1	4	0	0	3	3	2	1	2	2	1	2	2	2	1	3	0	0	0	2
	40	2	3	0	1	0	1	0	0	64	1.62	3	3	2	3	3	4	4	3	2	2	3	3	2	3	3	3	3	4	2	3	0	0	0	0	2	0	0	2	0	0	0	0	0	0	0	0	0	2
	27	2	1	0	1	1	1	0	0	65	1.62	3	4	4	5	4	4	4	3	3	3	1	1	3	1	2	2	2	3	2	3	0	0	0	0	1	0	1	0	0	0	0	0	0	0	0	0	0	0
	37	2	2	0	1	0	1	0	0	65	1.62		5	2	5	5	5	3	5	3	3	4	1	3	1	1	3	2	4	3	3	0	0	0	0	2	2	2	2	0	1	0	0	0	0	0	0	0	1
	35	2	2	1	1	1	1	0	1	65	1.62	4	4	3	3	2	3	4	3	4	4	3	4	3	4	3	3	4	3	3	3	2	2	2	2	2	2	2	2	2	2	2	2	2	2	0	0	0	2
	22	2	1	0	1	1	1	1	0	66	1.62	4	5	4	4	3	4	5	5	1	1	5	5	1	5	5	1	5	4	1	5	2	3	1	3	4	2	3	4	1	3	2	4	3	1	0	0	0	4
	21	2	1	0	0	0	1	0	0	66	1.62	4	5	1	5	5	5	4	5	2	3	3	2	3	1	2	3	1	1	2	3	2	2	1	1	3	3	3	3	3	3	3	3	3	3	0	0	0	1
	19	2	1	0	1	0	1	0		67	1.62	2	4	1	4	3	1	1	3	3	3	1	1	4	1	1	4	5	1	4	1	1	3	1	0	4	1	4	1	1	3	3	0	3	0	0	0	0	0
	27	2	2	1	1	1	1	0	0	67	1.62	2	4	1	5	4	1	1	5	4	4		1	5	1	1	5	1	1	1	1	1	3	0	0	3	3	3	3	3	3	3	3	3	3	0	0	0	0
	25	2	1	0	1	0	0	0	0	67	1.62	3	4	5	5	5	5	5	2	1	1	3	5	1	5	5	1	5	5	1	5	0	2	0	2	2	3	3	3	0	2	0	2	5	5	5	5	5	2
	18	2	1	1	0	0	1	0	0	68	1.62	3	2	1	2	5	1	3	3	2	2	2	1	2	1	1	1	1	1	1	1	0	1	0	0	4	0	1	0	0	0	2	0	0	0	0	0	0	4
	31	2	3	0	1	0	1	0	0	70	1.62	2	1	1	5	5	2	3	3	2	4	2	2	3	4	3	3	3	5	2	5	0	0	0	0	0	0	0	2	0	1	1	1	0	0	0	0	0	2
	40	2	2	1	0	0	1	0	0	73	1.62	3	5	3	3	3	3	3	2	1	3	3	4	1	3	3	2	3	2	3	3	1	1	1	1	2	2	2	2	1	1	1	1	1	1	1	1	1	2
	34	2	1	0	1	1	1	0	0	73	1.62	3	1	3	5	5	5	5	5	1	1	3	4	3	1	1	3	1	1	1	1	0	2	0	0	1	0	1	0	0	0	0	0	0	0	0	0	0	1
	27	2	1	1	1	0	0	0	0	74	1.62	3	4	1	3	4	5	5	2	1	4	1	5	1	5	5	1	4	5	1	4	0	2	1	0	2	5	5	2	1	2	1	2	0	0	5	5	5	2
	40	2	2	0	1	1	1	0	1	75.6	1.62	3	3	1	5	3	5	3	1	3	2	2	1	3	1	1	4	2	3	3	3	0	0	0	0	2	0	0	2	0	0	0	0	0	0	0	0	0	0
	38	2	1	1	1	1	1	0	0	77	1.62	3	5	1	5	5	5	5	5	2	1	2		1	2	3	3	3	4	2	4	1	2	2	4	3	3	3	4	2	2	2	4	1	3	0	0	0	1
	19	2	1	0	0	0	1	0	0	82	1.62	3	3	3	3	3	3	3	3	3	2	4	2	4	2	3	4	2	3	4	2	2	2	2	0	2	2	2	0	2	2	2	0	0	0	0	0	0	0
	27	2	1	0	0	0	1	0	0	84.4	1.62	3	5	1	4	1	1	2	1	1	1	1	5	1	5	5	1	5	5	1	5	2	4	3	4	4	4	4	4	2	4	4	4	1	2	5	5	5	4
	20	2	1	0	1	1	1	1	0	86	1.62	4	4	3	3	5	5	4	4	3	1	5	1	3	2	2	2	4	2	1	3	0	1	0	0	2	1	1	4	0	1	0	0	0	0	0	0	0	0
	20	2	1	0	1	1	1	0	0	86	1.62	3	3	1	5	2	1	2	2	3	4	1	2	2	3	3	3	3	3	3	3	0	0	0	0	0	0	0	0	0	0	0	0	0	0	0	0	0	0
	29	2	1	1	0	0	1	0	0	89	1.62	2	3	4	4	4	4	4	4	4	3	3	3	3	4	4	4	4	4	3	3	0	2	0	0	4	0	2	2	2	2	1	2	0	0	2	2	2	2
	22	2	1	1	0	0	1	0	0	89	1.62	4	5	5	5	5	5	5	5	1	1	2	1	1	2	2	5	1	1	5	2	0	3	5	1	4	3	2	2	3	2	2	2	1	0	5	5	5	2
	26	2	1	0	0	0	1	0	0	92	1.62	3	5	3	5	3	3	3	3	3	3	5	3	1	3	3	3	3	3	3	1	0	0	0	0	3	3	3	3	2	0	0	0	0	0	0	0	0	1
	30	1	1	0	0	0	0	0	0	93.2	1.62	3	3	1	4	3	4	5	4	3	3	2	2	2	3	2	3	3	4	2	4	0	1	0	0	1	0	1	1	1	2	0	1	2	0	0	0	0	1
	31	2	1	1	0	0	1	0	0	97	1.62	2	5	4	4	4	5	5	4	1	1	4	4	1	3	3	2	5	4	1	5	0	0	0	0	2	3	3	3	1	1	1	1	1	1	5	5	5	3
	28	2	1	0	1	1	1	0	0	98	1.62	2	2	2	5	4	1	2	3	3	2	2	1	4	2	1	4	2	2	2	4				3	4				2	2	2	2	2		0	0	0	1
	23	2	1	0	1	1	1	0	0	43.5	1.63		5	3	5	3	5	3	3	4	4	2	4	5	2	1	1	1	2	4	1	0	0	0	0	4	4	4	4	4	4	4	4	0	0	0	0	0	1
	23	2	1	0	1	1	1	0	0	46	1.63	4	4	1	5	3	4	1	1	5	2	1	1	5	1	1	4	2	1	2	1	0	0	0	0	4	0	0	4	0	0	0	0	0	0	0	0	0	0
	25	2	1	0	1	1	1	0	0	47	1.63	3	3	1	5	2	3	2	3	5	3	1	1	4	3	1	4	3	2	3	1	0	1	1	0	3	1	1	4	1	1	1	1	0	0	0	0	0	0
	21	2	1	0	1	0	1	0	0	47	1.63	3	3	2	3	5	5	3	2	4	1	4	4	3	2	2	4	4	4	2	4	0	0	0	0	2	0	0	0	1	1	1	0	0	0	1	1	1	1
	25	2	1	0	1	1	1	0	0	48	1.63		5	3	5	5	2	2	1	3	1	1	1	3	1	1	1	2	3	1	1	0	0	0	0	1	0	0	0	0	0	0	0	0		0	0	0	0
	23	2	1	1	1	1	1	0	0	48	1.63	3	2	1	4	2	1	1	2	3	5	1	1	4	1	1	5	1	3	1	1	0	0	1	1	3	0	0	4	0	0	1	0	0	0	0	0	0	0
	18	2	1	0	1	1	1		0	48	1.63	3	4	2	3	4	5	4	3	3	5	3	4	2	2	3	2	4	1	4	3	0	0	0	0	4	0	0	0	0	0	0	0	0	0	0	0	0	1
	19	2	1	0	1	1	1	0	0	49	1.63	3	5	1	5	2	4	4	1	2	1	3	5	2	5	5	1	5	5	1	5	1	1	1	4	2	2	2	2	2	1	2	2	2	2	0	0	0	1
	18	2	1	0	1	1	1	0	1	50	1.63	2	2	1	2	1		1	1	4	5	1	1	4	1	1	4	3	4	3	1	0	0	0	0	2	1	1	1	0	0	0	0	0	0	0	0	0	0
	21	2	1	0	1	1	1	0	0	50	1.63	3	5	4	5	3	4	5	2	1	1	2	1	1	3	3	2	5	2	1	5	0	0	0	0	2	3	0	2	0	0	0	0	0	1	0	0	0	0
	32	2	1	0	1	0	1	0	0	51	1.63	3	3	2	3	2	4	2	2	3	2	2	3	3	4	3	2	4	5	1	5	0	0	0	0	2	2	2	2	0	0	0	0	0	0	0	0	0	0
	24	2	1	0	1	1	1	0	1	51	1.63	2	5	5	1	5	5	5	5	1	1	5	5	1	5	5	5	5	5	5	4	2	2	2	2	2	5	5	2	2	3	2	2	4	4	1	1	1	2
	20	2	1	0	1	1	1	0	1	51.7	1.63	3	4	1	3	3	5	3	3	3	1	3	2	3	2	2	2	4	3	1	2	1	1	1	1	3	3	3	3	3	2	2	2	2	2	5	5	5	0
	24	2	1	0	0	0	1	0	0	52	1.63	4	5	2	1	3	5	4	4	3	1	4	1	2	4	5	2	5	5	1	5	0	2	0	0	4	1	3	4	1	3	0	1	0	1	0	0	0	1
	18	2	1	0	1	1	1	0	1	52	1.63	4	5	3	5	5	4	5	5	4	2	1	1	5	2	2	4	2	3	2	1	1	2	1	4	4	2	3	4	1	2	1	4	1	1	0	0	0	1
	25	2	1	0	1	1	0	0	0	53	1.63	4	5	4	4	4	3	3	3	1	3	5	1	1	5	4	3	5	3	2	4	5	1	5	0	4	1	3	4	1	1	0	3	0	0	0	0	0	1
	26	2	1	0	0	0	1	0	0	53	1.63	3	2	1	5	2	2	4	2	4	4	1	1	5	2	2	4	1	2	4	3	0	0	0	0	2	1	2	2	0	1	1	0	1	1	0	0	0	0
	32	2	1	0	1	0	1	0	0	53	1.63		3	1	5	5	5	4	3	3	3	2	3	3	2	1	2	1	3	3	3	0	0	0		2	0	2	2	0	2	0	2	0	0	0	0	0	1
	22	2	1	0	1	0	1	0	0	53	1.63	3	1	2	5	4	3	3	4	4	2	1	1	4	2	1	4	2	1	4	1	1	1	0	0	4	1	1	1	1	1	0	0	0	0	0	0	0	0
	19	2	1	0	1	1	1	1	0	53	1.63	3	4	1	5	1	4	2	3	3	1	1	2	3	1	1	1	1	2	4	1	0	0	0	0	4	0	1	4	0	0	0	3	0	0	0	0	0	0
	20	2	1	0	1	1	1	0	0	53	1.63	3	3	1	5	1	3	1	2	5	3	1	1	4	3	3	3	3	5	1	1	1	1	1	1	3	1	1	4	2	1	2	2	0	1	0	0	0	0
	20	2	1	1	1	1	0	0	0	54	1.63	3	3	2	5	4	4	3	4	3	1	2	3	4	3	3	2		4	1	3	0	2	0	1	4	4	4	4	1	2	1	2	3	0	0	0	0	1
	28	2	1	1	1	1	1	0	0	54	1.63	2	5	5	5	5	5	5	5	2	5	5	5	3	1	2	2	2	2	2	1	0	0	0	0	2	2	2	2	2	2	2	2	2	2	0	0	0	4
	20	2	1	0	1	1	1	0	0	54	1.63		3	1	3	5	5	5	5	4	2	5	2	4	4	3	3	2	2	4	2	0	0	0	0	2	2	1	2	0	0	0	0	0	0	0	0	0	0
	18	2	1	0	1	1	1	0	0	54	1.63	4	5	4	5	5	4	5	5	2	3	5	4	5	1	3	3	5	4	3	5	0	1	0	0	2	0	2	2	1	2	0	2	4	2	0	0	0	0
	25	2	1	0	1	1	1	0	0	54	1.63	4	3	4	3	5	5	3	3	3	1	2	1	3	3	2	2	5	5	3	2	0	0	0	0	4	1	2	4	1	1	1	1	0	0	0	0	0	0
	21	2	1	0	1	1	1	0	0	54	1.63	3	1	1	4	1	1	1	1	4	4	1	1	4	1	1	4	1	1	4	1	0	0	0	0	3	0	0	3	0	0	0	0	0	0	0	0	0	0
	26	2	1	0	1	1	1	0	0	54	1.63		5	4	5	5	4	3	5	4	5	3	1	4	3	1	4	1	4	3	1	1	1	1	1	2	2	2	2	0	2	0	0	1	1	0	0	0	2
	25	2	1	0	1	1	0	1	0	54.5	1.63	4	5	3	4	5	4	4	4	3	2	2	1	3	3	2	2	3	5	1	3	1	2	2	2	3	3	4	3	2	4	2	2	2	2	1	1	1	2
	31	2	1	1	1	1	0	0	0	55	1.63	3	5	3	3	5	1	5	5	5	5	5	5	1	1	1	5	1	1	5	1	0	0	0	0	2	0	0	2	0	0	0	0	0	0	0	0	0	0
	18	2	1	1	1	1	1	0	0	55	1.63	3	3	1	5	3	4	4	4	3	2	1	1	4	1	1	5	2	3	3	1	0	1	0	0	3	0	1	3	0	1	0	0	0	1	0	0	0	1
	18	2	1	0	1	0	1	0	0	55	1.63																					1	2	2	2	2	1	0	1	0	0	0	0	0	0	0	0	0	1
	31	2	2	0	1	1	1	0	1	55	1.63	4	2	1	5	2	3	1	3	3	4	1	1	4	1	1	5	4	3	3	4	0	0	0	0	1	1	1	2	0	1	0	2	0		0	0	0	0
	25	2	2	0	0	0	0	0	0	55	1.63		1	1	1	1	1	1	1	3	3	3	4	3	3	2	3	2	4	2	4	0	0	0	0	2	1	1	1	0	0	0	0	0	0	0	0	0	0
	19	2	1	0	1	1	1	1	0	55	1.63		5	1	5	4	5	1	2	3	1	3	3	4	4	1	2	2	2	2	1	0	1	1	0	3	0	4	2	0	2	2	0	0	0	0	0	0	0
	21	2	1	1	1	1	0	0	1	56	1.63	2	2	1	5	2	1	3	1	2	2	1	1	2	1	1	1	1	1	3	3	0	0	0	0	1	1	1	1	0	0	0	0	0	0	0	0	0	1
	24	2	1	0	1	0	1	0	1	56	1.63	4	2	3	5	3	4	3	3	3	2	2	1	1	1	1	5	1	1	4	1	0	0	0	0	3	0	0	4	0	1	0	2	0	2	0	0	0	0
	31	2	1	1	1	1	1	1	1	56	1.63	3	5	1	5	5	5	5	5	4	3	1	2	4	4	2	4	1	2	3	3	1	3	3	4	5	3	4	5	1	1	3	3	4	0	1	1	1	3
	22	2	1	0	1	1	1	1	0	56.5	1.63	3	5	1	5	3	5	5	4	3	1	2	5	3	4	2	2	5	5	1	5	1	3	0	0	4	2	3	4	1	3	1	0	0	0	5	5	5	2
	24	2	1	0	0	0	1	0	0	56.7	1.63	3	5	1	5	3	5	2	3	4	3	2	1	5	1	1	5	4	2	1	1	0	0	0	0	1	1	1	1	1	1	1	1	0	0	0	0	0	0
	19	2	1	1	0	1	0	0	0	57	1.63		5	1	5	5	1	1	3	5	5	1	1	5	5	1	5	2	2	2	1	0	0	0	0	1	0	0	1	0	0	0	0	0	0	0	0	0	0
	32	2	1	0	1	1	1	1	1	57	1.63	3	3	1	5	4	5	4	4	3	5	2	1	2	2	2	2	5	4	1	3	0	1	0	0	2	2	2	2	0	1	0	0	0	0	0	1	0	1
	23	2	1	0	0	0	1	0	0	57	1.63	3	5	1	5	3	3	5	3	3	1	1	4	3	1	1	5	1	3	4	2	0	4	0	0	1	0	2	1	3	4	2	0	0	0	0	0	0	1
	30	2	1	0	0	0	1	0	0	57	1.63	3	3	1	5	3	3	4	3	4	1	2	2	3	1	2	5	3	4	3	1	0	2	0	0	2	2	2	2	0	2	1	0	0	0	1	1	1	1
	21	2	1	1	0	0	1	0	0	57	1.63	2	5	3	5	3	3	4	5	4	3	2	1	4	1	1	5	2	1	3	1	1	2	0	0	3	3	3	3	1	1	1	1	0	0	0	0	0	1
	20	2	1	0	1	1	1	0	0	57	1.63	3	5	1	3	5	4	5	5	3	3	5	5	5	2	1	3	4	3	1	1	1	1	0	2	4	3	1	4	1	1	0	1	0	0	1	1	1	1
	23	2	1	0	1	1	1	0	0	58	1.63	3	3	1	5	3	3	2	4	2	3	2	2	4	2	1	3	1	2	4	1	0	0	0	0	2	1	1	2	0	0	0	0	0	0	0	0	0	0
	29	2	2	1	1	1	0	0	0	58	1.63	2	5	5	5	5	5	5	5	3	5	5	5	2	1	5	3	5	1	1	1	0	0	0	0	2	2	2	2	0	0	0	0	0	0	0	0	0	0
	21	2	1	1	1	1	1	0	0	58	1.63	3	4	4	4	5	5	5	5		4	5	3	4	1	1	4	3	3	3	2		1	1	0	2	2	2	2	2	2	2	0	0	0	0	0	0	0
	20	2	1	0	1	1	1	1	0	58	1.63	4	5	1	4	2	1	4	4	3	3	5	1	3	2	1	5	2	4	4	2	0	1	0	0	1	0	1	2	0	1	0	0	0	0	0	0	0	0
	22	2	1	0	1	1	1	0	0	58	1.63	4	4	3	4	3	5	3	2	3	1	4	4	2	2	3	3	4	5	1	5	0	3	3	3	2	2	2	2	1	3	3	3	1	0	5	5	5	1
	23	2	1	0	1	1	0	0	0	58	1.63	3	5	5	4	5	5	5	5	3	2	4	3	2	3	2	2	3	2	2	2	0	1	0	1	2	2	2	2	1	1	1	1	0	0	0	0	0	0
	18	2	1	0	1	1	1	0	0	58.3	1.63	3	2	3	3	3	3	1	1	5	5	1	3	5	3	2	5	3	2	3	1	0	0	0	0	2	2	2	2	2	2	0	2	0	0	0	0	0	0
	20	2	1	0	1	1	1	0	0	59	1.63	3	3	5	5	5	1	5	5	2	2	3	1	2	1	1	5	1	1	4	2	0	0	0	0	1	0	1	1	0	1	1	1	0	0	0	0	0	0
	32	1	1	0	1	1	1	0	0	59	1.63	4	5	2	4	3	3	4	4	3	1	3	2	3	2	2	3	4	5	1	4	0	1	2	2	2	0	2	3	3	3	2	3	0	0	0	0	0	2
	26	2	2	0	1	0	1	0	0	59	1.63	3	5	1	5	4	3	4	5	4	1	2	1	5	4	1	1	2	5	2	2	0	0	0	1	2	0	0	4	0	0	0	0	0	0	0	0	0	0
	18	2	1	0	1	0	1	0	0	59.5	1.63	4	4	2	4	4	3	3	4	2	1	5	3	3	2	3	3	4	5	1	2	3	4	1	1	3	3	4	2	2	3	5	1	0	0	5	5	5	1
	18	2	1	0	1	1	1	0	0	60	1.63		5	5	5	5	5	3	4	4	4	4	3	3	5	4	4	4	4	3	5	3	3	3	3	2	2	2	2	2	2	2	2	2	2	1	0	1	0
	23	2	1	1	0	1	1	0	0	60	1.63
	21	1	1	0	1	1	1	0	1	60	1.63	4	5	4	5	5	4	5	4	2	2	3	2	2	1	2	2	1	1	1	1	1	3	0	2	4	2	3	4	1	3	0	3	3	1	0	0	0	0
	22	2	1	0	1	0	1	0	0	60	1.63	3	5	2	4	5	4	5	5	3	1	2	3	2	2	2	3	4	2	1	1	3	2	4	4	2	2	2	2	4	4	3	3	1	0	0	0	0	2
	20	2	1	0	1	1	1	0	1	60	1.63	3	5	5	5	5	5	5	5	3	1	5	5	2	1	2	2	2	1	2	2	0	0	0	0	2	1	1	2	0	0	0	0	0	0	0	0	0	5
	20	2	1	0	0	0	0	0	0	61	1.63		4	3	3	5	3	5	5	3	2	3	3	3	3	4	2	2	4	2	2	2	2	2	2	2	2	2	2	2	2	2	2	2	2	0	0	0	0
	23	2	1	0	1	1		0	0	61	1.63	3	4	2	3	5	5	3	2	1	1	2	4	1	3	4	3	5	5	1	5	2	2	0	1	3	2	2	2	2	1	0	1	1	0	0	0	0	2
	21	2	1	0	1	1	1	0	0	61	1.63	2	4	1	5	3	5	2	5	4	3	1	1	4	2	1	5	2	3	4	1	0	0	0	0	4	4	4	4	2	2	2	2	2	2	0	0	0	0
	22	2	1	0	1	0	1	0	0	61	1.63	2	4	3	5	5	3	3	4	4	3	1	1	5	1	1	1	1	5	1	1	1	1	1	1	2	0	1	2	1	2	2	2	0	0	0	0	0	0
	34	2	2	0	1	1	1	0	0	62	1.63	3	4	4	4	4	3	5	4	3	2	2	2	3	3	2	3	2	4	3	4	1	1	1	1	1	1	1	1	1	1	1	1	0	0	0	0	0	0
	26	2	1	1	0	0	0	0	0	62	1.63	3																				1	0	0	0	2	0	2	0	2	2	0	1	2	0	0	0	0	0
	19	2	1	0	0	1	1	0	0	62	1.63	3	5	1	5	3	5	3	3	4	1	5	3	3	5	5	3	5	5	1	5	0	1	0	0	2	1	2	4	0	1	0	5	0	0	0	0	0	1
	32	2	2	0	0	0	1	0	0	63	1.63	3	4	2	5	3	5	5	4	5	3	4	4	1	4	5	1	5	5	1	5	0	3	0	2	2	0	2	2	0	1	0	1	1	5	5	5	0	1
	22	2	1	0	1	0	0	0	0	63	1.63	3	4	2	4	5	5	4	2	3	3	5	1	2	5	4	3	5	5	1	5	3	4	2	1	4	2	4	4	2	2	0	0	0	0	0	0	0	1
	21	2	1	0	1	1	1	0	0	63	1.63	3	4	3	3	5	5	5	4	2	2	5	4	1	4	4	2	5	4	4	5	0	0	0	0	4	4	4	4	5	5	5	4	4	4	0	0	0	4
	21	2	1	0	0	0	1	0	0	63	1.63	4	5	4	5	5	5	5	5	3	4	5	4	2	3	2	2	2	4	4	3	0	0	0	0	2	2	2	2	2	2	0	0	0	0	0	0	0	1
	35	2	3	0	1	0	1	0	1	63	1.63	2	5	1	4	2	4	5	4	2	5	3	3	3	4	1	2	3	3	3	3
	19	2	1	1	1	0	1	0	0	64	1.63	3	5	1	5	5	5	5	5	2	3	4	1	3	1	1	5	1	1	5	4	0	0	0	0	2	2	2	2	2	2	2	2	2	2	0	0	0	1
	26	2	1	0	1	1	0	0	0	64	1.63	3	3	2	5	3	4	3	3	3	2	1	1	2	2	2	3	3	5	3	3	0	0	0	0	1	1	1	4	1	1	1	1	1	0	0	0	0	0
	36	2	1	0	0	0	1	0	0	64	1.63	3	5	1	5	5	5	5	5	4	3	3	1	2	2	1	2	1	3	2	3	0	0	0	2	2	2	2	2	0	0	0	0	0	0	0	0	0	0
	26	2	1	0	1	1	0	1	0	64	1.63	3	3	4	4	4	5	3	4	2	1	3	1	1	4	4	1	3	3	2	5	0	1	0	0	4	0	1	4	0	1	0	2	0	1	0	0	0	2
	38	2	2	0	1	1	0	0	0	65	1.63	3	5	5	5	5	4	5	5	2	1	5	1	3	3	3	2	2	5	2	5	0	0	0	0	5	0	0	5	0	0	0	0	0	0	0	0	0	0
	25	2	1	0	1	1	1	0	0	65	1.63	4	5	1	5	5	5	5	5	2	1	5	5	3	5	5	2	3	5	1	5	2	4	2	2	4	3	4	4	4	4	4	4	4	4	2	2	2	4
	22	2	1	0	1	0	0	1	0	67	1.63	4	5	3	2	3	3	5	5	1	1	5	4	1	5	5	1	5	5	1	5	0	2	0	3	3	3	3	3	2	2	0	2	2	2	5	5	5	2
	32	2	3	0	1	1	1	0	0	67	1.63	3	5	3	4	4	4	5	3	1	1	3	5	1	3	4	2	4	3	2	3	1	4	1	2	4	0	4	2	1	4	2	2	0	0	0	0	0	3
	35	2	1	0	1	1	0	0	0	67	1.63	2																				0	0	0	0	2	2	2	2	2	2	2	2	0	0	0	0	0	0
	29	2	1	0	1	0	1	0	0	67	1.63		5	3	5	5	5	5	5	3	1	5	3	3	3	2	4	5	5	1	3	0	0	0	0	2	2	2	2	0	0	0	0	0	0	0	0	0	0
	30	2	2	1	0	0	0	0	0	68	1.63	2	4	2	2	2	4	2	2	4	2	3	3	3	4	3	4	3	3	3	3	1	3	3	1	1	0	1	3	2	2	2	2	1	1	0	0	0	0
	23	2	1	0	1	1	1	0	0	68	1.63	4	5	3	3	5	5	4	5	2	2	4	2	3	5	3	3	3	4	1	5	0	1	2	2	2	2	2	2	0	0	0	0	1	1	0	0	0	1
	32	2	2	0	1	0	1	0	0	68	1.63	3	1	1	5	4	5	1	3	4	4	1	1	4	1	1	4	1	1	1	1	0	0	0	0	2	2	2	2	0	0	0	0	0	0	0	0	0	0
	40	2	1	1	0	0	1	0	0	68	1.63	2	5	3	5	3	3	1	5	5	5	1	1	5	1	1	5	1	3	3	1	1	1	1	4	4	4	4	4	2	2	2	2	2	2	5	5	5	5
	20	2	1	0	1	1	1	0	0	68	1.63		3	1	2	4	2	2	4	1	1	5	4	2	5	5	3	5	5	2	5	1	1	1	3	3	3	3	3	4	4	4	4	2	2	0	0	0	0
	24	2	1	0	1	1	1	0	0	69	1.63	3	5	1	5	5	5	5	2	3	3	5	1	3	3	3	3	1	5	3	5	0	0	0	0	2	2	2	2	1	1	1	0	0	0	1	1	1	1
	35	2	3	1	0	0	1	1	0	70	1.63	4	5	4	5	5	3	4	4	2	4		3	3	2	2	2	3	3	2	2	1	1	1	0	2	2	2	3	1	1	1	2	0	0	0	0	0	0
	20	2	1	0	1	1	1	0	0	70	1.63	3	4	1	5	4	5	2	5	3	4	5	3	2	5	5	1	5	5	1	5	1	2	2	0	4	2	4	4	1	3	1	0	5	5	5	5	5	4
	24	2	1	0	1	1	1	0	0	70	1.63	3	4	4	5	5	5	5	5	2	1	5	5	3	5	3	2	5	2	1	2	0	0	0	0	1	1	1	1	1	1	1	1	1	1	1	1	1	1
	23	2	1	0	0	0	0	0	0	70	1.63	3	5	1	5	3	5	2	3	4	1	2	5	3	1	1	3	5	5	1	5	0	0	0	0	2	3	2	2	0	2	0	2	0	0	0	0	0	2
	24	2	1	0	0	0	0	0	0	70	1.63		4	2	3	2	3	3	2	3	3	1	2	1	4	2	2	4	5	1	5	0	0	0	0	2	0	0	2	0	0	0	1	0	0	0	0	0	0
	20	2	1	0	1	1	1	0	1	70	1.63	4	3	1	3	3	5	3	3	2	1	3	3	3	3	2	3	2	4	2	4	1	1	1	0	3	1	2	1	1	2	1	0	1	1	0	0	0	1
	26	2	1	0	0	0	1	0	0	71	1.63	2	3	1	5	1	2	1	1	3	5	1	1	3	2	2	1	2	5	1	3	0	0	0	0	1	0	0	1	0	0	0	0	0	0	0	0	0	0
	33	2	1	0	0	0	1		0	71	1.63	4	4	2	5	4	2	4	4	3	1	1	1	2	1	1	1	2	2	3	2	0	3	1	1	1	0	1	1	0	1	0	1	1	0	0	0	0	1
	18	2	1	0	1	0		0	1	71	1.63	3	2	3	3	4	4	4	3	3	2	2	5	2	1	3	3	3	3	2	2	1	1	1	1	2	2	2	4	1	1	1	2	1	0	0	0	0	1
	36	2	2	0	0	1	1	0	0	72	1.63	3	4	4	3	4	3	5	2	1	2	4	2	3	3	3	3	4	2	3	3	2	3	4	2	3	2	4		2	3	4	3	3		1	3	1	1
	18	2	1	0	1	1	1	0	0	72	1.63	4	5	1		3	5	3	4	2	2	5	5	3	4	3	2	2	4	1	4	0	0	0	0	2	2	2	2	1	1	1	1	1	1	0	0	0	2
	39	2	3	1	1	0		0	0	72	1.63	2	3	4	5	5	3	5	3	2	1	2	4	3	2	3	3	5	5	1	5	1	1	1	1	4	3	3	3	1	1	1	1	1	1	1	1		1
	20	2	1	0	1	1	1	0	0	73	1.63	3	4	1	4	5	1	4	4	1	1	5	2	1	4	4	1	4	5	1	3	1	3	0	0	2	2	4	3	1	2	0	2	2	0	0	5	0	0
	28	2	1	0	1	0	1	0	0	73.5	1.63	3	5	2	4	3	2	5	4	2	1	4	4	2	4	3	3	5	4	2	4	0	1	1	1	3	3	3	4	2	2	2	3	1	1	5	5	5	2
	23	2	1	1	1	1	1	0	0	74	1.63	3	5	1	1	5	5	1	5	1	5	5	5	1	5	1	1	1	5	5	5	0	0	0	0	1	1	1	1	0	0	0	0	0	0	0	0	0	0
	33	1	2	1	1	1	0	0	0	74	1.63	3	3	1	4	1	3	2	2	3	3	3	1	3	3	2	2	2	2	1	2	0	0	0	0	2	1	2	2	0	2	0	2	0	0	0	0	0	0
	18	2	1	0	1	1	1	0	0	75	1.63	4	3	1	5	4	4	1	2	5	2	2	1	5	2	1	5	1	1	1	1	0	1	2	0	4	1	1	4	4	4	4	1	1	1	0	0	0	0
	26	2	3	0	0	0	0	0	0	75	1.63	4	5	1	5	4	5	5	4	5	1	3	4	1	5	5	2	5	5	1	5	1	4	4	0	3	3	3	1	3	3	3	1	0	0	0	0	0	2
	39	2	2	1	1	0	1	0	0	77	1.63	4	3	1	5	3	1	1	3	3	3	1	1	3	1	1	3	4	3	3	1	0	0	0	1	2	0	0	2	0	1	0	1	0	0	0	0	0	0
	23	1	1	0	1	0	0	0	0	77	1.63	4	3	2	3	5	3	3	4	3	3	2	1	2	3	1	2	2	2	2	1	2	3	0	0	1	1	2	0	1	1	0	0	0	0	0	0	0	0
	36	2	1	0	1	0	0	0	0	78	1.63	2	3	2	4	3	2	2	4	1	3	4	5	3	3	4	3	3	4	4	4	0	0	0	0	2	2	2	2	1	1	1	1	1	1	0	0	0	1
	22	2	1	1	0	1	1	0	0	79	1.63	3	4	3	5	1	1	1	2	1	1	1	2	2	1	3	2	1	3	2	3
	22	2	1	0	1	1	1	0	0	80	1.63	3	1	1	2	1	5	1	1	4	3	1	5	3	4	4	2	5	5	1	5	0	0	0	0	2	2	2	2	1	1	1	1	0	0	0	0	0	2
	21	2	1	0	1	0	1	0	0	81	1.63	2	5	3	5	5	5	5	5	1	1	5	5	1	5	3	1	5	5	1	5	0	0	0	0	3	3	3	2	3	3	3	2	2	4	1	1	1	5
	18	2	1	1	0	0	0	0	1	82	1.63	4	3	3	3	5	5	5	1	5	4	4	3	3	3	2	3	2	3	3	2	0	0	0	0	2	2	1	2	2	1	0	0	0	0	0	0	0	2
	32	2	2	1	0	0	1	0	0	82	1.63	3	5	5	5	4	1	5	1	4	5	5	4	2	1	1	1	1	5	2	1	1	4	1	4	4	1	1	3	0	3	0	2	1	1	0	0	0	0
	36	1	2	0	0	0	1	0	0	83	1.63	2	1	1	5	1	1	1	1	3	5	1	1	4	1	1	5	1	1	5	1	0	0	0	0	1		3	4	0	2	0	2	0	0	0	0	0	0
	34	2	1	1	1	0	1	0	0	85	1.63	2	5	3	4	5	5	5	5	1	1	4	5	1	5	5	2	5	5	1	5	1	2	1	1	2	1	2	2	1	1	1	1	0	1	1	0	0	2
	25	2	2	1	1	1	1	0	0	85	1.63	2	5	4	4	5	5	5	4	3	3	3	3	3	1	2	2	2	5	2	1	5	5	5	5	2	2	2	2	5	5	5	5	5	5	5	5	5	2
	29	2	1	0	1	1	1	0	0	86	1.63	4	4	1	4	3	4	3	3	2	2	3	5	2	5	4	2	5	4	2	5	0	0	0	3	4	2	2	4	5	1	0	1	0	0	0	0	0	2
	35	2	1	0	0	0	1	0	0	87	1.63	2	4	3	4	3	4	2	4	3	3	3	1	2	1	1	1	1	2	3	1	0	0	0	0	2	1	1	2	0	0	0	0	0	0	0	0	0	2
	18	2	1	1	1	1	1	0	0	90	1.63	2	5	2	5	2	2	2	3	4	5	5	5	3	5	3	3	5	3	5	3	2	3	3	3	3	3	3	3	3	3	3	3	3	3	3	3	3	3
	26	2	2	0	1	1	0	0	0	96	1.63	2	4	2	3	3	4	5	3	2		1	5	2	2	2	3	5	4	1	4	3	3	3	3	4	4	4	3	3	3	4	2	0	1	0	0	0	3
	33	2	2	1	1	0	1	0	0	100	1.63		5	3	5	5	5	5	5	1	1	1	4	2	1	2	1	5	5	1	5	5	2	5	5	2	2	2	2	2	2	2	2	2	1	5	5	5	4
	20	2	1	0	0	0	1	0	0	47	1.64	2	3	1	1	1	4	2	1	2	1	3	4	4	1	1	2	2	1	1	1	0	0	0	0	2	0	0	0	0	0	0	0	0	0	0	0	0	2
	22	2	1	0	1	1	0	0	0	48	1.64	3	3	2	4	1	4	2	2	3	4	4	3	3	4	3	2	4	5	1	3	0	0	0	0	4	1	1	4	0	0	0	0	0	0	0	0	0	0
	25	2	1	0	1	1	1	0	0	50	1.64	4	3	1	5	3	1	1	1	3	1	1	1	3	1	1	3	1	1	3	1	0	0	0	0	1	1	1	2	0	0	0	1	0	0	0	0	0	0
	22	2	1	0	1	1	1	0	0	50	1.64	3	5	5	5	5	3	4	4	4	5	3	3	4	4	3	4	3	4	3	3	0	0	0	0	4	3	3	4	1	2	1	4	1	1	0	0	0	0
	20	2	1	0	1	1	1	0	0	50	1.64		1	1	5	2	1	1	2	4	4	1	1	4	1	1	4	4	3	3	2	0	0	0	0	1	0	0	0	0	0	0	0	0	0	0	0	0	0
	23	2	2	0	0	0	0	0	0	51	1.64	3	4	1	3	5	4	4	4	2	3	2	4	3	4	3	3	4	5	3	5	0	2	0	0	3	3	3	3	2	2	2	2	3	3	0	0	0	0
	18	2	1	0	1	1	0	0	0	51	1.64	3	5	1	5	5	5	5	5	1	1	5	5	1	5	5	1	5	5	5	5	0	0	0	4	4	4	4	4	0	0	0	0	0	0	0	0	0	4
	20	2	1	0	0	0	0	0	0	52	1.64	4	3	2	5	3	5	4	5	4	4	3	1	3	5	2	3	5	4	1	2	0	1	0	4	4	1	1	4	2	2	2	4	0	0	0	0	0	0
	22	2	1	0	1	1	1	0	0	52	1.64	3	2	2	4	3	1	1	3	4	5	4	4	4	4	3	3	4	4	2	5	0	0	0	0	4	0	0	4	0	0	0	0	2	0	0	0	0	0
	21	2	1	0	1	0	1	0	0	53	1.64	3	3	3	3	3	1	3	2	3	2		2	2	2	1	2	1	2	2	2	0	0	0	0	1	1	1	2	0	0	0	1	0	0	0	0	0	0
	21	2	3	1	0	0	1	0	0	53	1.64	1	3	3	5	2	1	1	2	4	3	1	1	5	2	1	5	2	3	3		0	0	0	1	2	0	1	2	2	2	2	2	1	0	0	0	0	0
	30	2	1	1	1	1	1	0	0	53	1.64	4	3	3	3	3	3	2	3	2	3	1	1	2	2	2	2	2	4	1	4	1	2	1	2	5				0	0	0	0	0	0	0	0	0	0
	27	2	1	1	1	0	1	0	0	54	1.64	2	4	4	4	5	4	5	3	3	1	2	3	2	4	3	2	4	2	2	3	1	0	0	0	5	5	5	5	1	1	2	0	1		0	0	0	2
	20	2	1	0	1	1	1	0	0	55	1.64	4	5	5	4	4	4	5	5	3		1	3	3	3	3	3	2	5	1	2	0	0	0	0	1	0	1	1	0	0	0	0	0	0	0	0	0	0
	24	2	2	0	0	0	1	1	1	55	1.64	3	5	4	4	5	5	4	4	4	2	3	3	3	4	2	4	5	5	3	3	1	1	2	2	2	2	2	2	2	2	2	2	1	0	0	0	0	0
	19	2	1	0	1	1	1	0	0	55	1.64	4	5	3	5	5	3	5	5	3	2	5	5	3	3	3	4	5	4	2	2	1	1	0	0	4	2	2	4	2	2	2	2	0	0	0	0	0	2
	21	2	1	0	1	0	1	1	0	55	1.64	4	5	3	3	5	4	5	3	3	1	2	2	3	5	2	3	3	3	2	4	1	2	2	1	2	2	2	2	2	2	2	2	2	1	0	0	0	1
	18	2	1	0		0	0	0	0	56	1.64	4	2	1	1	1	5	5	1	2	4	1	4	3	3		2	5	4	1	1	1	1	1	1	2	2	2	2	2	2	2	2	1	2	0	0	0	0
	21	2	1	0	1	1		0	0	56	1.64	3	3	2	5	3	3	3	2	4	5	2	4	5	4	2	4	2	2	3	3	0	0	0	0	3	3	3	3	1	1	1	1	1	1	0	0	0	0
	23	2	1	0	0	0	1	0	1	56	1.64	3	5	1	5	2	2	2	5	4	2	1	1	4	1	1	5	1	1	5	1
	37	2	2	0	1	1	1	1	1	56	1.64	3	4	1	5	3	3	1	2	4	4	1	1	4	1	1	1	1	1	4	3	0	0	0	0	2	0	0	0	0	0	0	0	0	0	0	0	0	0
	25	2	1	1	1	1	1	1	0	57	1.64	2	1	1	3	1	1	1	3	2	1	1	1	1	1	2	2	5	5	1	5	0	0	0	0	1	0	0	1	0	0	0	1	0	0	0	0	0	0
	19	2	1	0	0	0	1	0	0	57	1.64		4	1	5	5	5	5	5	3	3	2	1	4	1	1	4	1	1	4	1	0	1	1	1	2	1	1	2	2	2	2	2	0	0	0	0	0	2
	20	2	1	0	1	1	1	0	0	57	1.64	3	5	2	4	5	3	5	5	2	2	5	4	2	4	4	1	5	5	1	4	0	0	0	0	1	1	3	1	0	3	1	0	0	0	0	0	0	0
	20	2	1	0	1	0	1	1	0	57.6	1.64	4	3	2	3	3	4	4	3	2	4	4	4	3	4	3	2	4	5	2	3	0	2	1	1	4	1	3	4	0	2	1	1	1	1	0	5	5	0
	29	2	1	0	1	1	1	1	1	59	1.64	3	5	2	4	5	5	3	4	1	4	5	2	2	2	1	2	1	1	1	2	2	2	2	2	2	2	2	2	2	2	2	1	0	0	1	1	1	1
	21	2	1	0	1	1	1	0	0	59	1.64	3	3	1	3	4	4	2	3	4	1	1	1	4	1	1	4	3	2	3	1	0	0	0	0	3	1	1	1	0	0	0	0	0	0	0	0	0	0
	20	2	1	0	1	1	1	0	0	59	1.64	4	2	1	3	3	3	5	4	3	4	5	5	2	3	4	2	5	4	1	5	1	1	1	1	2	0	2	3	2	2	2	2	0	0	0	0	0	2
	21	2	1	0	0	0	1	0	0	59	1.64	3	3	1	2	3	3	4	2	2	1	3	4	2	4	4	1	3	4	1	3	0	1	0	2	4	1	2	4	0	1	0	4	1	0	0	0	0	2
	22	2	1	0	1	1	1	1	1	59	1.64	3	4	2	5	4	3	3	3	4	4	1	1	4	1	1	4	2	1	2	1	0	0	0	0	2	2	2	2	0	0	0	0	0	0	0	0	0	0
	27	2	1	0	1	1	1	1	0	59.2	1.64	4	5	5	3	5	5	5	5	1	1	2	5	1	5	5	1	5	5	1	5	0	2	0	1	2	2	2	2	1	2	1	1	1	1	5	5	5	2
	29	2	2	0	1	1	0	0	1	60	1.64	3	3	3	4	4	4	4	3	3	3	3	1	2	4	3	1	4	4	1	3	0	1	0	0	2	2	2	2	0	2	0	0	3	3	5	5	5	1
	25	2	1	0	1	1	1	0	0	60	1.64	4	2	1	1	2	1	2	1	3	2	1	1	4	1	1	4	3	4	3	3	0	0	0	0	2	2	2	3	1	1	1	1	1	1	0	0	0	0
	24	2	1	0	1	1	1	1	1	60	1.64	4	5	1	5	4	4	5	5	5	5	1	1	5	1	1	5	1	1	5	1	2	2	2	2	2	2	2	2	2	2	2	2	1	1	0	0	0	1
	24	1	1	1	1	1	1	0	1	60	1.64	2	3	3	4	2	4	4	3	2	2	3	3	3	3	3	4	4	3	2	3	1	2	1	0	4	2	3	4	1	2	1	3	0	0	0	0	0	0
	20	2	1	0	1	1	0	0	0	60	1.64	3	4	1	4	3	5	4	4	3	1	4	3	3	2	1	3	3	4	1	4	0	0	0	0	2	2	2	2	1	2	2	0	0	1	0	0	0	0
	31	2	1	1	1	1	1	1	0	60	1.64	4	5	4	5	5	4	5	4	3	3	3	3	3	3	3	3	3	3	4	4	0	0	0	0	2	2	2	2	1	1	1	1	1	1	1	1	1	0
	21	2	1	0	1	1	0	0	0	61	1.64	4	1	1	5	2	5	2	2	3	4	1	4	3	4	2	3	4	2	3	3	0	0	0	0	2	0	2	2	0	0	0	0	0	0	0	0	0	0
	22	2	1	1	1	1	0	0	0	61	1.64	3	4	2	4	4	5	3	4	1	1	4	5	1	4	3	1	5	4	1	5	5	2	2	2	4	2	2	4	1	1	1	2	1	1	0	0	0	2
	21	2	1	0	1	0	1	1	1	61	1.64	4	5	2	5	5	5	5	5	3	1	4	3	2	5	3	2	5	2	1	4	1	1	0	1	4	4	4	4	4	4	4	4	4	4	0	0	0	3
	33	2	1	0	1	1	1	0	0	61	1.64	3	5	4	5	5	5	5	5	5	1	3	3	5	1	1	5	2	4	2	2	0	1	0	1	2	0	2	2	1	2	1	1	1	1	0	0	0	2
	38	2	2	0	1	1	1	1	1	62	1.64		3	2		5	3	3	3	3	3	3	3	3	3	3	3	3	4	4	4	0	0	0	0	3	3	3	3	0	0	0	0	0		0	0	0	1
	22	2	1	0	0	0	0	0	0	62	1.64	3	5	3	5	3	5	5	3	1	1	5	5	1	4	3	2	5	5	2	5	1	2	2	1	2	2	2	2	1	2	1	1	0	0	0	0	0	1
	19	2	1	0	1	1	1	0	0	62	1.64	3	3	1	5	4	4	4	2	1	2	4	2	2	1	1	2	1	2	2	2	1	4	0	0	5	0	5	5	5	5	1	0	0	1	0	0	0	1
	22	2	1	0	1	1	1	0	0	63	1.64		5	2	4	4	5	4	5	2	1	5	3	1	4	3	3	4	5	2	4	1	2	0	0	4	1	4	4	1	3	1	1	3	2	5	5	5	2
	20	2	1	0	0	0	1	0	0	63	1.64	3	4	2	4	5	3	3	5	4	1	5	5	3	5	5	3	5	1	1	5	2	2	0	2	3	3	3	3	2	2	2	2	2	2	0	0	0	0
	27	2	1	0	0	0	1	0	0	63	1.64	2	3	1	4	2	2	2	2	4	2	2	1	4	3	2	4	3	3	2	4	1	1	1	0	2	0	0	2	0	1	0	2	0	0	0	0	0	0
	35	2	2	1	1	1	1	0	0	63	1.64	3	1	1	5	2	1	1	4	4	4	4	1	4	4	1	1	3	4	1	1	0	0	0	0	2	1	2	1	0	0	0	0	0	0	0	0	0	0
	21	2	1	0	1	1	0	0	0	63	1.64	4	5	1	5	5	5	5	5	2	1	4	4	3	1	1	3	1	3	3	2	0	2	2	3	4	2	2	4	1	2	0	2	0	0	0	0	0	1
	31	2	2	0	1	1	0	0	0	63	1.64	3	3	1	5	1	1	5	3	3	3	1	5	3	4	1	3	5	5	1	5	0	0	0	0	2	1			0	0	0	2	0	0	0	0	0	2
	32	2	2	0	1	0	0	0	0	64	1.64		5	1	5	5	5	3	3	3	3	1	1	3	2	2	3	3	5	2	2	0	0	0	0	4	1	2	4	0	0	0	0	0	0	0	0	0	0
	39	2	2	0	0	0	1	0	1	64	1.64	4	3	2	4	2	4	3	2	2	3	2	2	2	3	2	2	3	4	1	2		2	1	2	3	1	2	3	3	2	3	2	0	0	5	5	5	2
	21	2	1	1	1	1	1	0	1	64	1.64	3
	24	2	1	0	1	1	1	0	1	64	1.64	4	4	3	5	4	5	5	5	3	1	5	4	3	3	3	4	5	5	2	5	2	2	1	0	4	2	2	4	2	2	2	3	0	1	0	0	0	1
	23	1	1	0	1	1	1	1	0	64	1.64	4	1	1	3	1	1	1	1	4	5	1	1	3	1	1	4	3	2	2	4	0	0	0	1	2	0	0	2	0	0	0	1	0	0	0	0	0	0
	25	2	1	0	1	1	0	1	0	64.5	1.64	4	5	1	4	5	2	5	5	4	1	1	1	4	1	1	5	5	2	1	3	1	1	1	1	3	3	3	3	1	1	1	1	0	1	0	0	0	1
	19	1	1	0	1	0	1	0	0	65	1.64	4	5	1	5	5	5	4	5	4	4	2	1	4	1	1	4	1	1	2	1	3	3	0	0	5	5	5	5	5	5	5	2	0	0	0	0	0	0
	22	1	1	1	1	1	1	0	0	66.3	1.64	3	5	4	4	5	1	5	5	1	4	2	2	1	2	1	1	4	3	1	2	0	2	0	0	2	0	2	2	2	2	0	0	0	0	0	0	0	0
	20	2	1	0	1	1	0	0	0	66.3	1.64	3	5	1	3	1	4	2	4	1	2	5	3	2	4	3	3	4	3	2	4	0	0	0	0	4	1	1	1	1	2	3	0	2	2	0	0	0	0
	26	2	1	1	1	1	1	0	0	67	1.64	3	3	2	3	5	3	3	3	3	4	2	1	2	1	2	2	2	1	1	3	0	0	0	0	1	1	1	1	0	1	1	1	0	0	0	0	0	1
	28	2	1	0	1	1	1	0	0	68	1.64	4	4	1	2	4	3	3	3	1	1	4	3	1	5	5	1	5	5	1	5	0	1	0	0	2	2	2	2	1	4	1	1	0	1	5	5	5	2
	32	2	1	0	1	0	1	0	1	68	1.64	4	5	3	5	5	3	5	4	1	2	2	3	2	1	2	2	2	5	1	5	0	0	0	0	3	2	2	2	0	0	0	0	0	0	0	0	0	2
	22	2	1	0	1	1	1	0	1	68	1.64	3	5	2	5	5	5	5	5	3	1	5	5	2	4	3	3	3	3	3	3	1	3	3	1	4	4	4	4	1	2	2	1	3	4	1	1	1	4
	21	2	1	0	1	1	1	0	0	69	1.64	3	5	3	4	3	4	5	3	1	1	2	5	1	2	4	2	3	3	2	4	1	3	3	1	3	3	3	3	3	4	3	1	0	0	0	0	0	1
	22	2	1	0	1	1	1	0	1	70	1.64	4	4	2	4	5	4	4	4	3	1	3	3	3	2	1	3	4	4	1	4	1	1	0	0	4	1	1	4	1	1	1	1	0	0	0	0	0	2
	30	2	1	0	1	0	1	0	0	70	1.64	3	3	2	4	4	4	4	4	3	3	5	4	3	3	3	3	4	4	2	3	0	1	1	5	2	2	1	2	1	2	1	2	2	2	5	5	5	5
	21	2	1	0	1	1	1	0	0	70	1.64		5	4		4	5	5	3	3	1	4	5	3	4	5	3	5	5	1	2	3	3	3	3	2	2	2	2	2	2	2	2	2	2	0	0	0	1
	36	2	2	0	0	0	0	1	1	70.8	1.64	4	5	2	5	5	5	5	5	1	1	2	5	1	5	3	2	5	5	1	3	0	0	0	0	4	4	4	4	0	0	0	0	0	0	0	0	0
	20	2	1	0	1	1	1	0	0	72	1.64	3	4	1	3	5	5	4	5	3	4		3		2	2	3	2	4	1	5	0	0	0	0	3	3	3	3	3	3	4	4	0	2	1	1	1	3
	27	2	1	0	1	1	1	0	0	72	1.64	4	3	2	4	4	4	4	3	3	2	2	3	3	4	3	3	4	4	2	4	1	4	3	1	2	3	3	2	1	1	1	1	1	1	0	0	0	0
	33	2	2	0	1	1	0	0	0	72	1.64	3	3	3	3	3	3	4	3	2	4	4	4	4	4	4	2	4	4	2	2	0	0	0	0	2	2	2	4	5	1	1	3	5	0	5	5	5	2
	40	2	2	1	0	0	1	1	0	73	1.64	2	5	1	5	1	1	5	3	1	1	1	1	2	2	2	2	2	1	1	1	0	0	0	1	1	0	1	1	0	0	0	0	0	0	0	0	0	0
	19	2	1	0	0	0	1	0	0	73	1.64	4	4	1	2		4	5	2	2	1	4	5	3	3	4	1	5	5	1	4	5	1	1	0	2	0	3	2	1	2	2	2	0	0	0	0	1	0
	19	1	1	1	1	1	1	1	0	73	1.64	3
	20	2	1	0	1	1	1	0	0	75	1.64	2	5	2	3	5	5	5	5	2	2	3	2	2	5	3	1	3	5	1	4	0	3	2	0	3	2	2	2	2	2	2	0	2	2	0	0	0	2
	19	2	1	0	0	0	0	0	0	75	1.64	3	2	2	2	2	2	2	2	2	2	2	2	2	2	2	2	2	2	2	2	0	0	0	0	5	5	5	5	2	2	0	2	0	0	0	0	0	5
	21	2	1	0	0	0	1	0	0	77	1.64	3	5	3	5	5	5	5	4	1	1	3	5	2	5	3	1	5	5	1	5	1	2	3	0	2	2	2	2	2	2	2	2	2	2	0	0	0	4
	21	2	1	0	1	1	1	1	0	78	1.64	4	3	1	5	3	4	3	4	4	2	2	2	4	3	2	3	4	2	3	2	1	1	1	2	4	4	4	4	1	1	1	1	1	1	0	0	0	1
	28	2	1	1	1	0	1	0	0	79	1.64	3	3	1	5	3	5	1	1	3	3	1	5	3	1	4	4	5	4	4	4	0	0	0	0	1	0	0	0	0	0	0	0	0	0	0	0	0	5
	20	2	1	0	0	0	1	0	0	79	1.64	3	3	1	3	1	4	2	1	1	1	4	1	2	5	5	1	5	5	1	5	0	0	0	0	1	5	1	2	2	1	1	2	0	0	0	0	0	2
	35	2	2	1	1	1	1	0	0	80	1.64	2	3	2	5	2	2	2	2	2	5	4	5	1	5	4	3	3	5	1	5	1	5	5	1	2	2	2	2	1	1	1	1	1	1	1	1
	21	2	1	0	0	0	1	0	1	81	1.64	3	3	2	4	4	5	5	4	1	1	5	5	1	5	5	1	4	5	1	5	1	2	0	1	3	2	2	4	3	3	2	2	1	1	1	1	1	2
	40	2	3	1	0	0	1	0	0	82	1.64	3	3	3	4	3	5	3	3	3	4	2	1	2	1	1	1	5	4	3	3	0	1	0	1	2	0	3	2	0	3	1	2	2	0	0	0	0	2
	21	2	1	0	1	0	1	0	0	83	1.64	3	3	3	4	4	4	5	4	1	1	4	3	2	3	2	1	3	4	1	5	1	2	3	0	2	0	0	0	0	0	1	0	0	0	0	0	0	1
	36	2	2	0	1	1	1	0	0	84	1.64		3	2	3	3	5	3	3	4	2	2	3	4	2	2	2	4	4	2	2	1	1	5	5	2	2	2	2	2	2	5	5	5		5	5	5	2
	29	2	2	0	1	1	1	0	1	84	1.64	3	5	5	5	5	5	5	4	1	1	3	5	1	5	4	1	5	4	2	3	2	1	2	1	4	3	3	2	2	2	2	2	0	0	1	1	1	2
	39	2	2	0	0	0		0	0	84	1.64	3	2	4	5	3	3	5	1	3	5	2	4	1	2	3	3	3	4	1	1	3	3	3	3	4	4	4	4	2	2	2	2	2	2	1	1	3	2
	29	2	1	1	1	1	0	0	0	84	1.64		5	4	5	3	5	5	5	1	3	1	4	1	4	5	1	5	4	1	5	1	1	1	0	2	2	2	2	1	1	1	1	0	0	0	0	0	1
	19	2	1	1	0	0	1	0	0	90	1.64	4	2	1	3	1	2	1	1	2	2	3	3	4	2	2	2	3	3	1	2	2	2	2	2	2	0	0	0	2	2	2	2	0	0	0	0	0	0
	40	2	2	0	0	0	1	0	1	96	1.64		5	2	5	5	5	3	1	3	5	3	1	3	1	1	1	1	2	2	2	0	2	0	0	2	0	2	0	0	2	0	0	0		0	0	0	2
	23	2	2	0	1	1	0	0	0	99	1.64	2	5	5	5	5	5	3	3	1	1	5	5	1	5	5	1	5	5	1	5	0	0	0	0	5	5	5	5	0	5	3	5	5	5	1	1	1	5
	30	2	2	0	1	0	1	0	0	105	1.64		3	1	5	3	4	5	1	1	1	3	5	2	1	1	2	2	3	3	1	3	3	3	0	3	3	3	3	3	3	3	3	0	0	5	5	5	1
	20	2	1	1	1	1	1	0	0	39	1.65	3	1	1	5	1	4	1	1	5	5	1	1	5	1	1	5	1	3	5	1	0	0	0	0	2	0	0	2	0	0	0	0	0	0	0	0	0	0
	22	2	1	0	1	1	1	0	0	45	1.65	3	3	1	3	2	5	3	3	2	1	2	5	3	5	2	2	5	5	1	4	0	0	0	0	1	0	0	4	1	0	1	0	0	0	0	0	0	1
	18	2	1	1	1	1	1	0	1	47	1.65	3	1	5	5	3	3	1	3	5	5	1	1	5	1	1	4	1	1	1	1	0	0	0	4	4	0	0	4	0	0	0	0	4	4	0	0	0	0
	19	2	2	0	0	0	0	0	0	48	1.65	3	5	2	5	3	5	5	4	1	1	5	5	1	5	4	5	5	5	1	5	0	0	0	0	5	5	5	5	4	5	5	5	0	1	0	5	5	1
	19	2	1	0	0	1	1	0	0	48	1.65		1	1	1	1	1	1	1	5	5	2	5	2	2	2	2	1	1	5	1	0	0	0	0	0	0	0	5	0	0	0	0	0	0	0	0	0	0
	28	2	1	1	1	0	1	0	0	49	1.65	2	5	1	5	1	1	1	5	5	5	5	5	5	5	2	3	5	5	5	5	0	0	0	0	4	4	4	4	1	1	1	1	1	1	0	0	0	0
	20	1	1	0	0	1	1	0	0	50	1.65		5	2	4	3	3	3	3	3	4	5	5	2	2	3	2	5	2	2	3	0	0	0	0	4	3	1	2	1	1	1	2	0	5	0	0	0	2
	22	2	1	0	0	0	1	0	0	50	1.65	2	5	1	5	1	1	1	1	2	3	1		1	1	1	1	1	1	1	1	0	0	0	0	3	0	0	0	0	0	0	0	0	0	0	0	0	0
	18	2	1	0	1	1	0	0	0	50	1.65	3	5	2	2	3	4	3	3	2	2	5	5	1	1	1	3	5	3	1	3	0	0	0	0	5	5	5	5	0	0	0	0	0	0	0	0	0	1
	18	2	1	0	1	1	1	0	0	50	1.65	4	4	4	2	4	4	1	4	5	3	1	1	5	1	1	4	4	1	5	1	0	0	1	2	4	1	1	4	0	0	0	3	0	0	0	0	0	0
	23	2	1	0	1	1	1	0	0	51	1.65	4	3	2	4	3	2	2	2	3	4	4	2	3	4	3	3	4	2	3	2	0	1	0	1	1	0	0	2	1	1	1	2	0	0	0	0	0	0
	21	2	1	1	1	0	0	0	0	52	1.65		5	1	5	3	1	3	4	3	3	3	1	4	1	1	2	1	3	1	3	0	0	0	0	1	0	0	1	0	0	0	0	0	0	0	0	0	0
	21	2	1	1	0	0	1	0	0	52	1.65	3	4	1	5	2	3	1	2	4	4	2	1	5	2	1	4	3	2	3	1	0	0	0	0	2	2	2	2	0	0	1	0	0	0	0	0	0	1
	34	2	1	0	1	1	1	0	0	52	1.65	3	3	1	5	3	5	2	1	4	3	5	1	4	1	1	5	1	2	4	2	0	0	0	0	2	1	1	2	0	0	0	0	0	0	0	0	0	0
	20	2	1	0	1	1	1	0	0	52	1.65	3	5	1	5	1	1	5	5	1	1	5	5	1	5	5	2	5	5	1	5	2	2	2	2	4	4	4	4	2	2	2	2	2	2	5	5	5	1
	29	2	1	0	1	1	1	0	0	52.5	1.65	4	1	1	5	2	3	1	1	3	3	2	1	4	1	1	4	1	1	4	1	0	0	0	0	2	2	2	3	4	3	2	4	2	2	0	0	0	2
	20	2	1	0	1		1	0	0	53	1.65	3	5	2	1		1	1	5	4	5	1	1	5	3	5	3	5	5	2	2	0	0	0	0	3	3	4	4	0	3	3	3	0	2	0	0	0	0
	19	1	1	0	1	1	1	0	0	53.4	1.65	3	4	1	5	3	2	3	3	3	4	1	2	4	2	2	4	1	1	2	1	0	1	0	2	3	0	1	3	0	1	0	3	0	0	0	0	0	0
	33	1	2	1	1	1	1	0	0	54	1.65	2	1	1	1	1	1	1	1	1	4	1	1	4	1	1	5	1	4	4	1	0	0	0	0	1	0	0	1	0	0	0	0	0	0	0	0	0	0
	34	2	2	0	1	0	1	0	0	54	1.65	4	5	3	5	5	5	5	5	4	2	3	2	4	2	2	5	4	3	3	2	0	1	1	0	2	0	1	1	0	1	1	0	0	0	0	0	0	0
	35	2	2	0	0	0	1	1	1	54.9	1.65		3	3	5	5	5	3	5	4	4	2	1	4	1	1	5	2	5	1	3	0	3	1	0	3	0	3	2	0	3	1	0	0	0	0	0	0	1
	18	2	1	1	1	1	1	0	0	55	1.65	3	4	1	4	2	2	1	4	4	5	2	1	5	1	1	3	3	4	1	3	0	0	0	0	1	0	1	3	0	1	0	0	1	1	0	0	0	0
	19	1	1	0	0	0	0	0	0	55	1.65		3	3	3	4	3	4	3	3	2	2	2	2	3	2	2	3	5	1	3	0	0	0	0	4	0	1	4	0	1	0	3	0	0	0	0	0	0
	21	2	2	0	1	0	0	0	0	55	1.65		1	2	1	2	1	2	1	2	2	2	5	4	1	5	5	5	1	1	3	0	1	3	0	0	0	0	0	0	0	0	0		1	1	1		2
	20	2	1	1	1	1	1	0	0	55	1.65	3	5	1	3	1	1	1	3	5	5	1	1	5	1	1	3	1	3	3	1	0	1	1	1	3	3	3	3	1	1	1	1	1	0	0	0	0	0
	18	2	1	0	1	1	1	0	0	55	1.65	3	5	5		4	2	2	4	4	4	1	1	5	1	1	2	3	2	1	2	0	2	1	0	2	1	2	3	1	2	2	2	1	0	0	0	0	0
	19	2	1	0	0	0	0	0	0	55	1.65	2	5	1	4	3	3	4	5	1	4	3	4	2	5	5	1	1	1	4	4	0	1	1	0	2	2	2	2	1	3	1	1	3	0	0	0	0	0
	28	2	1	0	1	0	0	0	0	55.4	1.65		4	1	4	4	4	3	4	3	1	4	4	3	4	3	1	3	4	2	3	2	3	3	1	3	3	3	2	3	3	3	2	3	1	1	1	1	2
	21	2	1	0	0	0	1	0	0	56	1.65	3	3	1	2	1	2	1	1	2	3	1	1	4	3	2	4	3	1	3	2	0	2	0	0	5	5	5	5	1	2	0	0	4	3	0	0	0	5
	20	2	1	0	1	1	1	0	0	56	1.65	4	2	2	5	1	1	1	1	5	4	1	3	5	1	1	5	3	1	2	1	1	1	1	2	2	1	1	3	1	1	3	3	0	0	0	0	0	0
	18	2	1	1	1	1	1	1	0	56	1.65	2	5	3	3	2	5	3	3	3	3	2	4	3	2	3	4	2	2	2	3	0	0	0	0	4	1	1	4	1	1	1	2	1	0	0	0	0	1
	18	2	1	0	1	1	1	0	0	56.7	1.65	4	4	1	5	1	3	2	2	2	3	1	1	1	4	2	3	5	5	1	1	0	0	1	3	3	1	1	3	0	1	1	2	0	0	0	0	0	1
	30	2	1	0	1	1	1	0	1	57	1.65	4	4	4	4	4	4	3	4	4	3	3	1	3	1	1	4	3	3	3	2	0	1	0	1	4	2	2	4	1	1	1	1	1	1	0	0	0	0
	32	2	2	0	1	0		1	1	57	1.65	3	3	1	3	1	5	1	3	3	5	3	1	3	3	2	3	3	3	3	4	0	1	1	1	2	1	1	2	0	0	0	1	1	1	1	0	5	0
	31	2	1	0	1	1	1	1	0	57	1.65	3	4	3	5	4	5	5	5	4	4	3	2	4	3	2	4	1	2	4	2	1	1	1	0	3	2	2	3	1	1	1	0	0	0	0	0	0	0
	31	2	2	1	0	1	0	0	0	57	1.65	1	5	1	1	1	5	1	1	1	3	1	1	5	1	1	5	5	4	1	3	0	0	0	0	4	0	4	2	0	0	0	0	0	0	0	0	0	3
	22	2	1	0	0	0	1	0	0	57	1.65	4	3	1	4	2	2	3	2	3	3	2	3	3	4	4	2	4	5	1	2	0	1	0	0	3	1	1	4	0	1	0	0	1	1	0	0	0	1
	21	2	1	0	1	0	1	0	0	57	1.65	4	2	2	3	1	1	5	4	2	3	3	2	4	4	4	3	2	2	2	3	0	0	0	0	2	2	2	3	0	0	0	0	0	0	0	0	0	2
	40	2	1	1	0	0		0	0	57	1.65		1	1	2	1	2	2	1	2	4	1	1	2	1	1	2	3	4	1	1	0	0		5	0	0	0		0	0	0		0		0	0	5	0
	22	2	1	1	1	1	1	0	0	57	1.65	2	3	1		2	3	2	1	4	4	1	3	4	3	2	4	4	3	2	2	0	0	0	0	2	0	1	2	0	0	0	0	0	0	0	0	0	0
	34	2	2	0	1	1	1	0	0	57.5	1.65	2	4	1	5	2	3	2	3	3	2		1	1	1	1	5	2	3	4	3
	24	2	1	0	1	1	1		0	58	1.65	2	5	3	5	5	1	2	5	3	1	3	3	4	1	1	5	5	5	5	2	0	0	0	0	2	2	2	2	2	2	2	2	2	2	0	0	0	0
	31	2	1	0	1	1	1	1	0	58	1.65		4	1	5	4	4	4	4	4	3	3	1	4	1	1	4	1	2	4	2	1	0	1	0	2	1	1	3	1	0	1	0	0	0	0	0	0	0
	28	2	1	0	1	0	1	0	1	58	1.65	3	5	5	5	5	5	5	5	3	2	5	3	3	3	3	4	4	4	5	4
	24	2	1	0	1	1	1	1	1	58	1.65	3	5	1	5	4	5	4	4	3	3	2	1	3	2	2	3	2	4	4	3	0	0	0	0	2	2	2	2	0	1	0	2	0	0	0	0	0	0
	18	2	1	0	0	0	0	0	0	58	1.65	3	3	1	5	5	3	5	3	3	4	1	1	3	3	1	5	1	3	3	3	1	1	2	2	4	4	4	4	1	1	1	0	0	0	0	0	0	0
	22	2	1	0	1	1	1	0	0	58	1.65	3	3	1	5	1	2	1	1	4	4	2	1	5	1	1	5	1	3	3	1	0	0	0	0	3	2	2	3	1	0	0	0	0	0	0	0	0	0
	33	2	1	0	0	0	1	0	0	59	1.65	4	2	1	4	3	4	3	3	2	4	3	1	3	2	2	5	2	5	3	3	1	1	0	1	2	1	1	1	1	1	0	1	1	0	0	0	0	1
	23	2	1	0	1	1	1	0	0	59	1.65		2	2	4	5	3	2	4	3	2	2	1	3	4	1	1	4	4	1	3	0	1	0	1	2	0	1	2	0	1	0	1	0	0	0	0	0	1
	29	2	1	0	0	0	0	0	0	59	1.65	2	5	1	5	1	5	1	5	5	1	1	1	5	1	1	1	1	4	1	4	0	0	0	0	2	0	0	2	0	0	0	2	0	0	0	0	0	0
	27	2	1	0	1	1	1	0	1	60	1.65	3	5	4	4	4	4	4	4	2	1	3	3	5	4	4	2	4	4	2	3	0	0	0	0	5	5	5	5	5	5	5	5	5		2	2	2	3
	30	2	1	1	1	0	1	0		60	1.65	4	3	2	4	4	4	3	4	4	1	3	1	4	2	2	4	4	2	2	1	0	0	0	0	4	2	2	4	1	2	1	4	1	1	0	0	0	0
	19	2	1	0	0		1	0	1	60	1.65	3	5	3	5	5	2	5	5	3	2	4	3	4	5	2	3	5	5	1	5	0	0	0	0	2	2	2	2	3	3	3	0		0	0	2	2	1
	23	2	1	0	1	1	1	0	0	60	1.65	4	3	1	4	3	3	4	4	3	2	2	1	3	1	1	4	3	1	3	4	1	1	1	1	3	1	1	1	0	0	0	0	0	0	0	0	0	2
	21	1	1	1	1	0	1	0	0	60	1.65	4	4	1	5	4	1	1	4	4	3	3	1	5	1	1	4	1	1	4	1	0	0	0	0	1	0	0	2	0	0	0	0	0	0	0	0	0	0
	21	2	1	0	0	0	1	0	0	60	1.65	3	4	1	4	4	4	3	4	2	1	4	2	3	4	2	4	5	5	1	4	0	2	0	1	4	1	2	4	0	2	1	3	1	0	0	0	0	0
	35	2	1	0	1	1	1	0	1	60	1.65	3	5	3	3	4	4	5	4	3	4	3	3	2	1	2	2	2	3	2	2	1	1	1	0	3	2	2	3	1	1	1	0	0		0	0	0	1
	31	2	1	0	1	1	1	0	0	60	1.65	4	3	3	5	3	3	3	2	4	3	2	1	4	1	3	4	3	3	3	1	0	0	0	0	2	1	1	2	1	1	1	1	1	0	0	0	0	0
	18	2	1	0	1	1	1	0	0	60	1.65	4	3	1	5	4	2	2	3	2	1	4	5	1	4	3	1	5	3	2	3	1	1	0	2	3	2	2	3	1	1	1	2	0	1	1	1	1	2
	23	2	1	1	1	0	0	0	0	60	1.65	4	5	4	4	5	3	5	4	1	3	3	1	3	2	1	3	3	3	1	5	3	5	3	5	2	2	4	2	4	4	4	4	4	4	1	2	1	2
	20	2	1	0	0	0	1	0	0	60	1.65	4	5	1	4	5	2	4	1	3	3	2	4	3	3	3	1	5	5	3	3	3	3	4	1	1	1	1	1	2	2	2	2	2	2	2	2	2	1
	32	2	1	1	1	1	0	0	1	60.4	1.65	2	3	3	4	5	4	3	4	2	2	3	3	3	2	2	3	3	3	2	3	0	0	0	0	2	2	2	2	1	1	1	1	1	1	1	1	1	0
	35	2	2	0	1	1	1	0	0	61	1.65	3	5	1	5	3	5	5	5	4	3	2	1	3	1	1	4	1	3	3	3	0	0	0	0	4	4	4	4	0	0	0	0	0	0	0	0	0	1
	24	2	1	0	1	1	0	0	0	61	1.65	3	5	1	2	4	5	5	5	2	1	5	5	3	2	3	1	5	3	1	4	0	2	0	0	4	0	3	4	0	0	0	4	0	0	0	0	0	1
	26	2	3	0	0	0	1	1	0	61.3	1.65	3	5	1	5	5	4	5	5	4	1	1	1	5	1	1	5	1	1	4	1	0	0	0	0	2	2	2	2	1	1	1	1	0	0	0	0	1	1
	20	2	1	1	1	1	1	0	1	62	1.65	3	1	1	5	1	2	1	1	5	4	1	2	5	1	1	2	1	1	5	1	0	1	0	0	1	1	1	1	0	1	0	0	0	0	0	0	0	0
	19	2	1	0	1	0	1	0	0	62	1.65	3	4	3	4	3	4	3	2	3	2	5	3	3	3	2	4	2	2	2	2	1	3	0	1	2	2	3	2	1	2	1	2	0	0	0	0	0	0
	20	2	1	1	1	1	1	0	0	62	1.65	3	2	2	4	3	1	4	4	4	5	1	1	4	1	2	4	1	3	3	1	0	0	0	0	0	0	0	2	1	1	0	0	0	0	0	0	0	0
	19	2	1	0	1	1	1	0	0	62	1.65	2	5	5	5	5	5	5	5	4	2	1	5	4	4	1	5	2	1	3	2	0	2	2	1	4	4	4	4	2	2	2	2	2	0	0	0	0	0
	19	2	1	0	1	1	0	0	0	62	1.65	4	5	4	5	5	5	5	5	1	2	5	5	2	4	3	1	5	5	1	5	0	0	0	0	4	4	4	4	0	0	0	3	0	0	0	5	0	1
	21	2	1	0	1	1	1	0	1	62	1.65	3	5	4	5	5	4	3	3	3	2	2	3	2	2	1	2	3	4	2	3	0	0	0	0	4	1	2	3	0	0	0	0	0	0	0	0	0	0
	22	2	1	0	0	0	1	0	0	62	1.65	4	4	1	1	2	1	1	5	4	4	3	4	4	4	4	4	4	5	5	3	0	0	0	0	1	1	1	1	0	0	0	0	0	0	0	0	0	0
	20	2	1	0	1	1	1	1	0	62	1.65	4	5	1	5	3	5	2	2	3	1	1	2	5	2	1	2	2	3	4	1	1	1	1	1	1	1	1	1	1	1	1	1	0	0	0	0	0	1
	26	1	1	0	1	1	1	0	0	63	1.65	2	1	1	5	1	1	1	1	5	5	3	1	5	1	1	5	1	1	3	1	0	0	0	0	0	0	0	0	0	0	0	0	0	0	0	0	0	0
	26	1	1	0	1	1	0	0	0	63	1.65	3	2	1	5	2	3	1	1	4	5	1	1	4	1	1	5	1	2	5	1	0	0	0	0	5	0	0	5	0	0	0	0	0	0	0	0	0	0
	18	2	1	0	0	0	0	0	0	63	1.65	3	1	1	2	2	1	1	1	3	5	2	1	2	1	1	2	2	5	1	1	0	0	0	0	3	0	0	3	0	0	0	0	0	0	0	0	0	0
	25	1	1	0	0	0	1	0	0	63	1.65	2	3	1	3	3	3	2	3	3	2	4	2	4	1	4	2	4	2	5	4	0	0	0	0	1	1	1	1	0	0	0	0	0	0	0	0	0	1
	33	2	1	1	1	1	1	0	0	63	1.65	3
	20	1	1	0	0	0	1	0	0	63	1.65	4	3	1	5	2	1	1	3	5	5	1	1	5	1	1	5	1	2	1	1	0	0	0	0	2	0	0	1	0	0	0	0	0	0	0	0	0	0
	23	2	1	0	0	0	1	0	0	63	1.65	3	4	1	4	1	4	1	2	4	4	2	1	4	1	1	4	1	2	1	1	0	0	0	0	3	0	0	3	0	0	0	0	0	0	0	0	0	0
	26	2	1	0	1	1	1	0	1	64	1.65	4	5	3	4	5	5	5	5	2	4	5	4	3	3	2	3	3	4	3	2	0	0	0	0	4	4	4	4	3	3	3	3	3	3	0	0	0	0
	23	2	1	0	0	0	1	0	0	65	1.65	3	3	1	4	3	4	3	2	3	1	4	3	4	4	3	3	3	4	1	4	1	1	0	0	3	2	2	3	1	1	1	1	1	0	0	0	0	1
	26	2	3	1	0	0	0	0	0	65	1.65	2	4	1	5	4	1	3	1	1	4	3	1	2	2	1	2	4	4	3	3	0	0	0	0	1	1	1	1	0	0	0	0	0	0	0	0	0	0
	21	2	1	0	0	0	1	0	0	65	1.65	3	4	3	3	3	4	3	3	3	3	3	1	3	3	1	4	3	5	1	3	1	1	1	0	1	1	1	2	1	1	1	1	0	0	0	0	0	1
	20	2	1	0	1	1	0	0	0	65	1.65	3	5	1	5	5	5	4	5	1	1	5	4	2	5	5	1	5	3	3	4	1	3	4	3	4	4	4	4	3	3	3	3	3	3	5	5	5	2
	19	2	1	0	1	0	1	0	0	65	1.65		4	4	4	4	4	4	4	4	4	4	4	3	3	1	4	4	4	1	1	1	0	1	0	2	1	2	2		0	0	0	0	0	0	0	0	0
	34	2	1	0	1	1	1	1	1	65	1.65	2	2	5	4	5	5	5	4	1	2	3	3	1	1	1	1	5	5	1	4
	33	2	2	0	0	0	1	0	0	65	1.65	2	3	1	5	2	1	3	1	2	2	1	2	2	4	2	1	4	5	1	5	0	0	0	1	2	0	2	0	3	2	2	0	0	0	0	0	0	1
	21	2	1	0	1	0	1	0	0	65	1.65	3	5	1	5	5	2	4	5	4	3	1	1	5	1	2	5	1	1	4	1	0	2	0	0	2	3	2	2	0	1	1	2	0	1	0	0	0	0
	20	2	1	0	1	0	1	1	0	65.8	1.65	3	3	2	4	3	4	4	3	3	2	2	2	3	4	2	2	3	3	3	3	1	1	0	2	3	1	2	3	1	2	0	2	2	0	0	0	0	1
	25	2	1	0	1	0	1	1	1	66	1.65	4	5	4	5	5	5	5	5	2	5	1	5	3	5	5	2	5	5	1	5	1	1	0	2	2	2	2	2	1	1	1	2	0	1	2	2	2	1
	19	2	1	0	1	1	1	0	0	66	1.65		3	1	3	4	5	4	5	2	2	3	1	3	1	1	5	1	1	5	4	1	3	0	0	4	2	2	4	1	1	1	0	1	4	0	0	0	1
	39	2	2	0	1	1	1	1	0	66.5	1.65	3	5	4	3	5	5	5	5	4	3	3	2	3	1	1	2	1	4	2	2	0	0	0	0	2	0	2	2	1	1	2	2	0	1	0	0	0	2
	20	2	1	1	1	1	0	0	0	67	1.65	4	5	3	5	5	5	5	4	1	1	5	2	1	5	3	2	5	5	1	5	1	1	1	1	4	4	4	4	2	2	2	2	2	2	0	0	0	2
	21	2	1	1	1	1	1	0	0	68	1.65	4	4	2	4	3	4	3	3	3	2	5	4	2	4	3	2	5	5	1	5	1	1	1	0	2	1	2	2	1	1	1	0	1	0	0	0	0	1
	37	2	2	0	1	0	1	0	0	68	1.65		5	2	5	2	5	5	4	3	1	1	1	2	1	1	1	1	2	1	1	0	0	0	0	4	0	4	4	5	4	5	4	5	5	0	0	0	0
	35	2	3	0	1	0	0	0	0	68	1.65	3	3	1	5	2	5	5	2	1	1	3	3	1	5	4	2	1	5	1	5	1	2	1	1	2	2	2	2	1	2	1	1	0	0	0	0	0	1
	30	2	1	0	1	1	1	0	1	68	1.65	3	4	2	5	5	4	3	4	3	2	2	1	2	2	1	2	2	4	3	2	0	0	0	0	5	4	4	5	4	5	5	5	3	3	0	0	0	0
	35	2	2	0	0	0	0	0	0	68	1.65	2	5	3	5	1	5	4	1	1	1	3	4	1	5	4	1	4	5	1	5	2	2	1	2	2	0	2	2	1	2	1	2	0	0	0	0	0	1
	25	1	1	0	1	1	1	0	0	68	1.65	2	5	1	5	5	1	5	5	3	3	3	1	3	1	1	5	1	3	2	1	4	4	0	0	4	2	2	2	2	2	2	2	1	1	0	0	0	0
	28	2	1	1	1	1	1	0	1	69	1.65	3	5	5	5	5	5	5	5	3	5		4	5	4	4	5	4	4	5	4	4	4			2	2	3	2	4	3		4	3	4	1	2	3	1
	21	2	1	0	0	0	1	0	0	69.2	1.65	3	5	1	3	1	5	4	1	2	1	5	1	2	4	3	1	3	4	1	5	0	0	0	0	3	1	3	2	0	3	2	2	1	0	5	5	5	3
	23	2	1	0	1	1	1	0	0	70	1.65	4	4	2	4	4	4	4	4	3	4	2	2	4	2	3	3	2	2	4	2	1	0	0	0	3	2	2	2	2	0	0	3	0	0	0	0	0	1
	27	2	1	0	1	1	1	0	0	70	1.65	4	4	2	5	4	4	5	4	2	1	2	1	2	1	1	1	1	1	1	1	0	2	1	0	3	3	2	1	3	1	1	1	1	0	0	0	0	5
	20	2	1	0	1	1	0	0	0	70	1.65	3	5	4	4	5	5	5	5	1	1	2	1	1	5	5	2	3	5	1	5	1	1	1	1	4	4	4	4		4	1	4	4	3	5	5	5	3
	21	1	1	0	0	0	1	0	0	70	1.65	4	5	1	4	5	5	5	5	2	2	2	4	3	4	4	3	4	3	2	3	1	2	1	0	2	2	2	2	2	2	1	2	2	2	0	0	0	0
	26	2	1	1	1	1	0	0	0	71	1.65	2	5	2	5	5	3	5	4	3	4	5	4	3	2	2	3	4	4	1	2	0	0	0	0	4	1	1	4	1	1	1	4	1	1	0	0	0	0
	23	2	2	0	1	0	1	0	0	71	1.65	2	3	2	3	3	4	3	3	2	2	2	2	2	2	2	2	2	2	2	2	0	1	0	0	2	0	0	0	0	0	0	0	0	0	2	2	2	0
	33	2	3	0	1	0	1	0	1	72	1.65	3	5	2	5	3	4	3	3	4	5	4	1	3	2	1	4	1	1	3	4	0	0	0	0	2	2	2	2	1	1	1	1	0	0	0	0	0	0
	19	1	1	1	1	1	1	0	0	72	1.65	4	3	1	4	2	3	2	2	4	3	1	1	1	1	1	4	2	1	3	2	0	0	0	1	3	3	3	3	0	0	0	0	0	0	0	0	0	1
	18	2	1	1	1	1	1	0	0	73	1.65	3	2	1	3	3	1	5	2	2	1	5	5	2	5	5	1	5	4	1	3	0	1	0	1	4	4	4	4	1	1	1	1	2	2	0	0	0	1
	27	2	1	1	0	0	1	0	1	75	1.65	3	3	1	4	1	4	4	4	3	1	3	1	2	1	1	2	3	3	1	3	0	0	0	0	4	1	1	4	0	0	0	0	0	0	0	0	0	5
	25	2	2	0	0	0	1	0	1	75	1.65	3	2	1	5	5	5	3		2	1	2	1	1	1	1	2	1	1	4	1	0	5	0	0	5	5	5	5	5	5	5	5	0		3	5	1	1
	33	2	2	0	1	0	0	0	0	75	1.65	2	3	2	4	2	4	3	3	2	2	1	1	2	2	1	2	2	2	2	4	1	1	1	1	2	2	2	2	2	2	2	2	2	2	1	1	1	1
	19	2	1	0	0	1	0	0	0	75	1.65	2	2	1	3	3	5	5	1	1	1	4	5	1	1	2	1	5	5	1	5	5	5	5	5	2	1	2	2	2	2	2	2	2	2	5	5	5	2
	29	1	1	0	0	0	1	0	0	75.5	1.65	3	4	1	5	3	1	4	3	3	4	3	5	3	3	3	2	5	5	1	4	0	3	0	0	3	3	4	4	0	3	0	0	0	0	0	0	0	0
	31	2	1	0		0	1	0	0	76	1.65	2	2	2		1	1	1	1	5	5	1	1	5	1	1	5	5	5	5	1	0	1	0	0	0	0	0	0	0	0	0	0	0	0	0	0	0	0
	27	2	1	1	0	0	1	0	0	76	1.65	3																				0	0	0	0	0	0	0	0	0	0	0	0	0	0	0	0	0	0
	22	2	1	0	1	1	0	0	0	77	1.65	2	5	2	5	5	5	5	5	3	1	4	5	2	4	4	1	5	5	1	5	0	1	0	1	3	3	3	3	1	1	1	1	1	1	0	0	0	2
	24	2	2	0	0	0	1	0	0	77.5	1.65	3	5	4	5	5	5	5	3	1	5	1	4	1	5	4	3	3	3	4	4	0	0	0	0	2	1	2	2	1	2	2	2	2	1	1	1	1	1
	27	2	2	1	1	1	0	0	0	80	1.65	3	5	5	5	5	5	5	5	2	1	3	5	2	5	4	3	5	4	1	5	1	3	2	2	4	4	4	4	2	2	2	2	0	0	5	5	5	1
	26	2	1	0	0	0	1	0	0	80	1.65		5	2	5	5	2	5	2	4	4	1	4	1	1	5	4	5	1	1	5	5	5	5	5	3	3	3	3	3	3	3	3	3	3	5	5	5	3
	20	2	1	0	0	1	1	0	0	80	1.65	2	4	1	4	4	5	4	2	1	1	2	3	1	1	1	1	3	1	1	1	0	1	0	0	2	2	2	4	1	2	2	2	0	0	1	1	1	1
	33	1	2	0	0	0	1		0	80	1.65	3	2	1	5	1	1	2	3	4	2	3	1	3	1	1	2	3	4	1	2	0	0	0	0	0	0	0	0	0	0	0	0	0	0	0	0	0	1
	20	1	1	0	1	1	0	0	0	80	1.65	2	3	1	5	1	5	1	1	5	3	3	5	4	3	4	4	2	3	2	4	0	2	1	5	2	0	0	2	0	0	1	2	0	1	0	0	0	0
	37	2	3	1	0	0	0	0	0	80	1.65	2	5	5	5	3	5	5	2	1	1	1	5	1	5	5	1	5	5	1	5	0	0	0	0	1	0	1	1	5	5	5	5	0	0	0	0	0	4
	24	2	1	1	1	1	0	0	0	82	1.65	2	1	3	5	3	1	2	3	3	3	5	1	5	1	2	5	2	2	2	2	2	2	2	2	1	1	1	1	1	1	1	1	1	1	0	0	0	0
	20	2	1	0	1	1	0	0	0	82	1.65	2																				0	0	0	0	0	0	0	3	0	0	1	0	0	0	0	0	0	2
	39	2	2	0	0	0	1	0	0	84.2	1.65	3	3	1	5	3	1	3	3	4	1	3	4	3	3	3	4	3	3	3	3	0	0	0	0	0	0	1	0	0	1	0	0	0	0	0	0	0	0
	35	2	2	0	0	0	0	0	0	85	1.65	2	5	5	5	5	5	5	5	1	1	2	1	1	1	1	1	1	1	1	1
	24	2	1	0	0	0	1	0	0	90	1.65	3	3	1	5	4	1	2	2	1	1	1	5	1	3	3	2	5	5	1	5	0	5	0	0	2	2	5	4	0	5	0	0	0	0	0	5	5	2
	24	2	1	0	0	1	1	0	0	90	1.65	4	2	5	4	5	5	5	4	3	1	3	2	2	2	1	3	2	2	3	5	0	0	0	0	3	1	0	3	0	0	0	0	0	0	0	0	0	0
	29	2	2	0	0	0	1	0	0	90	1.65
	26	2	1	1	0	0	1	0	0	91	1.65	3	2	1	3	1	2	5	2	1	1	3	3	1	3	3	2	3	5	1	4	0	0	0	0	1	0	0	0	0	0	0	0	0	0	0	0	0	3
	25	2	1	0	1	1	0	0	0	92.2	1.65	2	2	4	5	2	2	1	1	1	1	1	5	1	4	4	1	1	5	1	5	1	2	1	2	2	2	2	2	1	1	1	1	1	1	0	0	0	2
	25	2	2	1	1	1	0	0	0	93.8	1.65		2	1	4	3	5	4	3	3	2	2	2	3	2	2	4	2	3	3	2	1	1	1	2	1	2	1	2	1	1	1	1	1	2	0	0	0	1
	25	2	2	1	1	1	0	0	0	94	1.65	3	3	1	3	3	5	3	2	4	2	3	4	3	2	2	3	4	4	1	3	1	1	1	1	2	1	1	2	1	1	1	3	0	1	0	0	0	1
	36	2	1	0	1	0	1	0	0	96.6	1.65	3	3	3	5	5	5	5	4	1	1	3	2	2	4	4	3	3	5	3	3	0	0	0	0	2	1	1	2	2	2	1	2	1	1	5	5	5	2
	25	1	1	1	0	0	1	0	0	97	1.65	3	5	3	4	5	5	5	5	3	5	5	3	2	4	2	2	5	5	4	5	1	2	0	2	3	1	2	4	1	2	0	1	5	4	0	0	0
	29	2	2	1	1	1	1	0	0	110	1.65	3	3	1	5	3	5	5	1	2	1	5	5	1	5	5	1	5	5	5	5	0	0	0	3	2	0	0	2	0	0	0	0	0	0	0	0	0	2
	18	2	1	1	0	0	1	0	0		1.65	3	3	1	5	2	3	2	3	2	2	3	3	1	2	4	2	4	5	4	4	0	0	0	0	1	0	0	3	1	1	0	0	0	0	0	0	0	0
	21	1	1	0	0	0	1	0	0		1.65		4	3	5	4	4	2	3	5	3	3	2	4	1	2	5	2	5	1	1	0	0	0	0	1	0	0	2	0	0	0	0	0	0	0	0	0	0
	18	2	1	0	1	1	1	0	0		1.65	3	2	1	3	4	4	4	3	3	2	5	5	2	4	4	1	5	5	1	5	0	0	0	0	4	4	4	4	0	1	0	2	0	0	0	0	0	3
	19	2	1	0	1	1	1	0	1		1.65	4	5	3	5	5	5	5	5	2	1	5	5	2	5	5	1	5	5	1	5	0	2	0	1	2	0	2	2	0	2	2	2	2	2	0	0	0	4
	22	2	1	1	1	0	1	0	0	45	1.66		3	2	5	5	5	5	5	1	5	3	1	1	2	3	3	5	1	1	2	0	0	0	1	2	2	2	2	2	2	2	2	0	0	0	0	0	2
	18	2	1	0	0	0	0	0	0	49	1.66		3	1	5	2	3	1	3	1	4	5	3	2	4	4	3	4	5	1	3	4	1	1	1	2	0	5	2	4	4	4	4	5	5	0	0	0	1
	24	2	1	1	0	0	1	0	0	50	1.66	2	2	1	5	2	5	1	1	5	2	1	1	4	1	1	5	1	3	1	2	0	0	0	0	1	0	1	2	1	0	0	0	0	1	0	0	0	0
	21	2	1	0	1	1	1	0	0	52	1.66	4	5	1	4	5	5	5	5	3	2	2	5	3	2	1	2	5	4	2	3	0	1	5	0	2	2	2	4	1	2	2	0	0	0	0	0	0	0
	23	2	1	0	1	1	1	0	0	53	1.66	4	4	1	4	4	5	2	3	3	3	4	2	3	2	2	3	4	3	1	2	0	1	0	1	3	0	1	2	1	0	0	1	0	0	0	0	0	0
	24	2	1	0	1	0	1	0	0	54	1.66	4	5	3	5	3	5	1	5	5	1	1	3	5	4	1	3	3	5	3	4	0	0	0	0	3	3	3	4	0	0	0	0	0	0	0	0	0	0
	34	2	1	0	0	1	1	0	0	54	1.66	3	3	1	5	1	5	1	2	3	3	1	1	3	1	1	1	3	4	2	1	0	0	0	0	2	2	2	2	1	2	1	1	0	0	0	0	0	0
	19	2	1	1	1	1	0	0	0	54.2	1.66		3	1	5	2	5	2	1	2	4	5	4	3	2	3	2	4	4	1	4	0	0	0	0	3	1	1	4	1	1	2	3	0	0	0	0	0	0
	19	2	1	0	0	0	1	0	0	55	1.66	3	5	2	5	2	4	2	2	3	2	4	5	3	2	4	2	5	2	1	3	0	0	0	0	3	1	2	4	1	2	1	1	2	0	0	0	0	0
	28	2	2	0	0	0	1	0	0	55	1.66	2	1	1	5	1	1	1	1	5	5	1	1	5	1	1	5	1	1	5	1
	20	2	1	0	0	0	1	0	1	55.5	1.66	3	3	1	5	1	5	1	1	3	2	2	1	3	2	2	3	3	5	1	5	1	0	1	0	2	1	1	2	1	2	1	2	0	1	0	0	0	0
	21	2	1	0	1	1	1	1	0	56	1.66	4	4	2	5	4	4	4	3	4	3	2	1	4	1	1	4	1	4	4	1	0	0	0	0	5	5	5	5	3	2	3	2	0	0	0	0	0	0
	20	2	1	0	1	1	1	0	0	56	1.66	3	5	1	5	1	3	2	3	3	1	4	4	2	5	5	4	5	5	1	4	0	1	4	0	2	0	0	2	0	0	0	0	0	0	0	0	0	0
	32	2	1	0	0	0	0	1	0	56.7	1.66	3	5	2	3	5	4	5	3	2	4	5	4	2	3	2	2	5	5	2	3	0	0	0	0	2	1	2	2	0	1	0	0	0	0	5	0	5	1
	31	2	1	1	1	1	0	0	0	58	1.66	3	3	3	3	3	4	2	3	4	3	2	1	4	1	1	4	1	1	4	1	0	0	0	0	2	1	2	2	1	1	1	1	1	1	0	0	0	0
	19	2	1	1	1	1	1	0	0	58.2	1.66	4	5	2	5	2	1	1	2	4	3	1	1	4	2	2	4	2	1	1	1	0	1	0	4	4	3	3	4	1	2	2	1	0	0	0	0	0	1
	21	1	1	0	1	1	1	0	0	59	1.66	3	4	1	2	2	1	1	1	3	3	1	1	2	1	1	4	1	3	2	1	0	1	0	0	2	2	2	2	1	1	1	1	0	0	0	0	0	1
	24	2	1	0	1	1	1	0	0	60	1.66	3	5	1	5	5	5	2	4	4	2	1	1	4	1	1	4	1	3	2	1	0	1	0	0	2	1	1	2	0	1	0	1	1	0	0	1	0	0
	37	2	2	1	1	1	0	0	1	60	1.66	2	5	5	5	5	5	5	5	2	1	5	3	3	3	3	2	5	5	3	5	1	1	1	1	1	1	1	1	1	1	1	2	0	0	0	0	1	1
	18	2	1	1	1	0	1	0	0	61	1.66		5	1	5	5	1	5	5	2	3	1	1	4	2		1	4	2	1	1	3	3	3			3	3	3	3	2	3	2	2	2	2	3		0
	23	2	1	0	1	1	1	0	0	61	1.66	4	5	1	4	3	4	4	4	4	1	5	3	3	3		4	4	3	1	4	1	4	1	4	2	2	2	3	2	4	1	4	2	1	0	0	0	0
	20	2	1	0	1	1	1	0	0	62	1.66	3	3	1	3	3	3	3	2	3	2	3	2	3	2	1	2	4	3	2	3	0	0	1	1	4	3	4	4	1	3	1	3	0	0	0	0	0	0
	26	2	1	0	0	0	0	0	0	62	1.66		5	3	5	2	5	5	3	1	2	2	4	1	5	5	1	5	5	1	5	0	0	0	0	2	2	2	2	1	2	1	0	2	0	0	0	0	1
	23	2	1	0	0	1	0	0	0	63	1.66	2	3	1	2	5	5	3	3	2	1	5	2	3	4	1	5	2	5	1	5	0	2	5	1	4	1	2	4	0	2	5	0	3	0	0	0	0	2
	22	2	1	0	0	0	0	1	0	63.2	1.66	3	4	3	5	5	5	2	4	1	1	4	5	2	5	4	1	5	5	1	5	2	2	2	2	2	2	2	2	2	2	2	2	2	1	5	5	5	1
	20	1	1	1	0	1	1	0	0	64	1.66	2
	19	2	1	0	1	1	1	1	1	64	1.66	3	5	5	5	5	3	5	5	2	2	5	1	2	5	5	2	5	5	1	5	0	0	0	0	1	1	1	3	0	0	0	0	0	0	0	0	0	1
	36	2	2	1	1	1	1	0	0	65	1.66	3	3	2	4	4	3	2	3	3	3	3	3	3	1	1	3	3	1	1	1	0	1	0	0	2	0	1	4	0	1	0	0	0	0	0	0	0	0
	20	2	1	0	0	0	1	0	0	65	1.66	2	1	1	5	1	2	1	4	4	2	1	2	4	2	1	2	2	5	1	1	0	0	0	1	2	0	0	2	0	0	0	0	0	0	0	0	0	0
	31	2	1	0	1	1	1	0	0	65.5	1.66		5	5	5	5	5	5	5	4	4	4	5	5	4	1	4	5	4	1	4	0	1	0	0	2	1	2	2	0	1	1	1	0	0	1	1	1	0
	39	2	2	0	1	1	1	0	0	67	1.66																					0	2	0	0	2	0	2	2	2	2	1		2	1	0	0	0	1
	18	2	3	0	1	1	1	0	0	68	1.66		3	1	5	4	3	2	3	5	3	1	1	4	1	1	5	2	2	4	2	0	0	0	0	2	2	2	2	1	2	1	2	0	0	0	0	0	0
	22	2	1	0	1	1	1	1	0	69	1.66	4	5	3	5	3	5	5	5	1	1	3	4	3	5	3	1	5	4	1	4	1	2	0	2	4	1	2	4	1	2	0	4	0	0	5	5	5	0
	37	1	2	1	1	1	1	1	1	70	1.66	3	3	3	5	1	1	1	1	3	3	5	5	2	5	4	3	5	5	3	5	0	1	0	2	3	0	1	2	0	1	0	0	0	0	0	0	0	2
	19	2	1	0	1		1	0	0	70	1.66		4	1	5	3	5	4	5	2	3	5	5	1	5	5	1	5	4	1	5	5	5	5	3	4	4	4	4	2	2	3	3	1		5	5	5	4
	23	2	1	0	0	0	1	0	0	72	1.66	4	3	1	3	3	4	3	3	2	1	5	3	2	3	3	3	3	3	1	3	0	0	0	0	3	3	3	4	1	1	1	1	1		0	0	0	1
	19	2	1	0	1	0	1	0	1	72	1.66	3	3	1	2	2	2	1	4	4	5	1	1	4	1	2	4	4	2	2	3	0	0	0	0	4	1	3	4	2	4	4	4	0	2	0	0	0	0
	23	2	1	0	1	1	1	1	0	72	1.66	4	4	2	2	3	4	5	3	1	1	3	4	3	4		2	1	3	2	5	1	3	1	1	4	2	4	4	2	4	3	2	0	1	0	0	0	2
	22	2	1	0	1	1	1	0	0	73	1.66	4	4	3	5	5	5	5	5	3	4	5	5	3	3	4	4	5	4	3	4	3	4	1	2	4	2	2	2	2	2	1	1	3	3	0	0	0	1
	33	2	2	1	1	0	1	0	0	74	1.66	4	2	1	2	3	5	3	3	2	1	1	1	2	2	2	2	2	5	3	2	0	1	0	1	2	1	2	2	2	2	2	2	2	2	4	5	5	1
	26	2	1	0	0	0	1	0	0	75	1.66	2	5	1	5	5	5	1	5	5	5	5	5	5	5	5	5	5	5	5	5	0	0	0	0	2	2	2	2	0	0	0	0	0	0	0	0	0	0
	30	2	2	0	0	0	1	1	0	77	1.66	3	2	3	5	3	4	4	3	1	1	1	1	2	1	1	3	2	4	3	4	1	2	1	0	4	2	4	1	2	2	2	1	0	0	0	1	1	0
	39	2	2	0	0	0	1	0	1	83	1.66	2	5	5	5	5	5	5	3	3	5	5	5	2	4		2	5	4	2	5	0	0	0	0	3	2	5	1	1	5	5	0	0	0	5	5	5	5
	20	1	1	0	1	1	1	0	0	85	1.66	3	4	1	5	5	1	4	3	3	1	1	1	1	1	1	3	3	2	2	1	0	0	0	2	2	2	2	3	0	0	0	0	0	0	0	0	0	0
	25	2	1	0	0	0	1	0	0	93	1.66	3	4	5	4	4	5	4	3	2	1	2	1	2	1	2	4	4	3	3	3	0	3	1	3	4	1	1	1	2	2	2	2	2	5	5	5	5	5
	29	2	1	0	1	0	1	0	0	95	1.66	2	2	1	5	5	5	1	2	4	5	5	1	5	1	1	5	2	1	5	1	0	0	5	0	5	5	5	5	5	3	5	5	5	5	0	5	5	0
	33	1	1	0	1	1	1	0	0	50	1.67	3	1	1	5	3	2	1	2	3	1	1	1	4	1	1	5	1	3	5	1	0	0	0	0	2	2	2	2	1	1	1	1	1	1	0	0	0	0
	19	2	1	0	1	1	1	0	0	50	1.67	4	2	2	2	1	5	3	1	4	2	2	4	3	3	3	3	4	4	2	3	0	0	0	0	2	2	2	2	0	0	0	0	0	0	0	0	0	1
	18	1	1	0	1	0	1	0	0	52	1.67	3	3	2	4	4	3	4	4	3	2	3	3	4	3	3	3	2	4	2	2	0	0	0	0	3	1	3	3	0	0	0	3	0	0	0	0	0	1
	19	2	1	1	1	1	1	1	0	53	1.67	4	3	1	4	3	3	4	2	4	2	2	1	3	4	2	3	5	4	3	4	0	0	0	1	2	2	2	2	0	0	0	0	0	0	0	0	0	0
	18	1	1	0	1	0	1	0	0	54	1.67	3	3	1	3	5	4	4	5	3	4	4	2	4	2	2	3	2	2	2	1	1	1	5	5	2	1	2	2	5	5	0	2			1	1	1	0
	24	2	1	0	1	1	1	0	0	55	1.67	3	3	1	3	1	2	1	2	3	2	1	1	3	2	1	3	3	2	1	2	0	2	0	0	2	0	2	2	0	2	0	2	0	0	0	0	0	1
	20	2	1	1	1	1	1	1		55	1.67		5	5	5	5	3	3	4	4	1	2	2	4	3	2	4	4	1	3	1	3	3	3	3	2	2	2	2	2	2	2	2	0	0	0	0	0	1
	28	2	1	0	0	0	1	0	0	56	1.67	3	2	1	5	4	3	5	4	4	3	2	1	4	2	2	4	4	4	1	2	0	1	1	1	3	2	3	3	1	2	2	2	1	0	0	0	0	1
	21	2	1	0	1	0	1	0	0	56	1.67	3	4	4	2	2	1	2	1	3	4	1	1	3	5	4	3	3	2	1	5	1	0	2	0	2	2	2	2	0	0	0	0	0	0	0	0	0	3
	20	2	1	1	1	0	0	0	0	56	1.67	3	5	3	1	3	5	4	3	1	5	5	5	1	5	5	5	5	5	1	5	1	2	5	1	3	0	2	4	1	3	1	2	4	0	0	0	0	2
	21	2	1	1	1	1	1	0	0	56	1.67	2	1	1	5	1	5	1	1	5	5	5	3	5	3		1	1	5	1	1	0	0	0	0	2	2	2	2	1	1	0	2	0	0	0	0	0	0
	18	2	1	1	1	1	1	0	0	56	1.67		3	2	3	3	3	3	3	3	4	3	3	3	4	3	3	4	4	2	4	1	1	2	2	1	1	1	1	1	1	1	1	1	1	0	1	1	0
	20	2	1	1	0	0	0	0	0	56	1.67	3	4	3	3	3	2	2	2	3	2	2	1	4	1	1	5	2	2	1	2	1	1	1	1	2	2	2	2	1	1	1	1	1	0	0	0	0	2
	20	2	1	0	1	1	1	0	0	56.6	1.67	2	5	4	5	3	5	5	3	2	2	3	3	2	2	3	2	4	4	1	2	0	0	0	0	3	2	2	2	1	1	1	1	1	1	0	0	0	1
	39	2	2	1	1	0	1	0	0	57	1.67		2	1	5	3	5	1	3	5	3	1	3	5	1	1	4	3	3	3	2	1	0	0	0	4	1	1	4	1	0	1	1	0	0	0	0	0	0
	25	2	1	0	1	0	0	0	0	57	1.67	3	5	3	3	5	5	5	5	1	1	5	5	3	3	1	5	5	5	1	5	0	5	0	0	5	0	5	0	0	5	0	0	0	0	0	0	0	0
	24	2	1	0	1	1	0	0	0	57	1.67	4	5	2	2	4	3	4	2	1	1	5	5	1	2	1	1	5	5	1	5	5	5	5	1	2	2	2	2	5	5	5	2	0	0	0	0	0	1
	24	2	1	0	1	1	1	0	0	58	1.67	2	5	3	3	2	5	5	4		3	1	5	5	3	1	1	5	5	1	1	0	3	3	3	5	3	5	5	3	5	5	5	3	0	0	0	0	0
	31	2	1	1	1	1	1	1	0	58	1.67		1	1	5	1	4	1	1	5	5	1	1	5	1	1	5	1	1	1	1	0	0	0	0	2	0	0	3	0	0	0	0	0		0	0	0	0
	23	2	1	1	1	1	0	0	0	58	1.67	3	5	5	5	2	5	5	3	1	1	5
	27	2	1	0	0	0	1	0	0	58.5	1.67	3	4	1	3	3	3	3	3	2	2	3	1	3	1	1	4	3	3	3	4	0	1	0	0	2	0	1	2	0	1	0	0	0	1	0	0	0	0
	25	1	1	0	1	0	1	0	0	59	1.67	2	3	1	3	2	1	1	2	4	4	1	1	4	1	1	4	2	1	2	1	0	0	0	0	4	0	0	4	0	0	0	0	0	0	0	0	0	0
	39	2	2	1	0	0	1	1	0	60	1.67	2
	20	2	1	0	1	1	1	0	0	60	1.67	3	3	2	3	1	3	5	3	3	1	1	2	2	2	3	4	5	5	1	1	1	1	1	1	2	2	2	3	1	1	1	1	1	1	0	0	0	0
	23	2	1	0	1	1	1	0	0	61	1.67	3	3	1	2	2	1	2	2	5	2	3	1	4	1	1	5	1	1	2	5	1	1	1	1	2	2	2	2	1	1	1	1	0	0	0	0	0	0
	26	2	1	0	0	0	1	0	0	61	1.67		2	1	4	2	1	4	3	3	2	2	1	2	2	2	2	2	4	2	3	0	1	0	0	2	0	1	2	0	1	0	1	0	1	0	0	0	0
	19	2	1	0	1	1	1	0	0	61	1.67	3	4	3	3	4	4	5	4	2	3	4	5	3	4	4	2	5	5	1	3	0	1	0	0	2	1	1	3	1	3	1	1	0	0	0	0	0	1
	18	2	1	0	0	0	1	0	0	61	1.67	2	5	2	5	3	5	5	5	2	1	5	5	3	5	5	1	5	5	1	5	1	1	1	1	3	0	0	4	2	2	2	2	2	2	0	0	0	1
	21	2	1	0	1	1	1	0	0	61.4	1.67	4	4	1	5	3	3	2	4	4	3	3	4	3	2	3	2	2	3	2	3	1	2	0	5	4	1	2	4	0	2	0	2	0	0	0	0	0	0
	25	2	3	0	0	0	0	0	0	62	1.67	1	5	3	5	5	5	5	5	4	3	1	4	2	4	3	2	4	4	1	4	1	1	1	1	4	2	2	2	2	2	2	2	2	2	1	1	1	0
	38	2	2	0	1	1	1	0	1	62	1.67		3	3	3	3	3	3	3	2	2	3	1	2	1	1	5	3	2	3	3	0	0	0	0	2	1	2	2	1	2	0	2	0	0	0	0	0	0
	21	2	1	0	1	1	1	0	1	62	1.67	4	5	3	4	4	5	5	4	2	2		1	2	1	1	1	2	2	2	1	0	0	0	0	2	2	2	2	2	2	2	2	1	1	1	1	1	1
	32	2	2	1	1	1	1	1	1	63	1.67	3	3	1	3	3	3	1	1	3	3	1	3	3	3	1	5	5	1	3	1	0	0	0	0	2	2	2	2	0	0	0	0	0	0	0	0	0	0
	22	2	1	0	0	0	0	0	0	63	1.67		5	1	5	5	4	4	4	3	1	3	2	3	2	2	3	3	3	1	2	0	0	0	1	3	3	2	4	1	1	1	1	0	0	0	0	0	1
	20	2	1	0	1	1	0	0	0	63	1.67	3	4	1	1	4	5	5	1	2		1	3	2	3	3	2	4	4	2	4	1	2	2	1	2	2	2	2	1	2	1	1	0	0	0	0	0	2
	27	2	1	0	1	1	1	1	1	63	1.67	4	5	5	5	5	5	5	5	1	1	3	5	1	5	4	1	5	5	1	5	0	0	0	0	2	1	2	3	2	2	2	1	1	1	5	5	5	1
	19	2	1	1	0	0	1	0	0	64	1.67	3	5	1	5	5	3	5	4	3	3	3	4	5	4	5	5	4	5	1	4	1	2	1	1	1	1	1	1	0	0	1	0	0	1	0	0	0	0
	36	1	2	0	1	1	1	0	0	64.5	1.67	4	4	1	4	5	3	4	4	4	4	2	3	5	3	3	2	4	1	4	2	1	1	0	0	3	1	3	2	1	2	0	0	0	0	0	0	0	2
	26	2	1	0	1	1	1	0	0	65	1.67	3	1	2	1	1	1	3	1	2	1	3	2	3	3	2	2	4	4	1	2	0	0	0	1	3	3	3	3	1	1	1	2	2	2	0	0	0	1
	19	2	1	0	1	1	1	0	0	65	1.67	3	3	1	5	1	3	1	1	1	1	1	5	1	5	5	1	5	5	1	5	0	0	0	0	4	2	4	4	0	0	0	0	0	0	0	0	0	4
	23	2	1	0	0	0	1	1	0	65	1.67	3	3	1	5	3	5	5	4	3	3	5	1	4	1	1	1	3		3	3	0	0	0	0	2	0	0	2	0	0	0	0	0	0	0	0	0	1
	23	2	1	0	1	0	1	0	0	66	1.67	3	3	1	4	1	1	1	1	3	1	1	1	4	2	2	3	4	2	3	3	1	1	1	1	3	1	5	4	2	1	1	1	0	1	0	0	0	1
	21	2	1	0	1	1	0	0	0	66	1.67	3	5	3	4	4	5	5	5	1	1	5	3	1	2	2	1	5	4	1	4	0	0	0	0	4	3	3	4	2	2	2	3	1	1	0	1	0	2
	34	2	2	1	1	1	1	0	0	67	1.67	3	3	1	4	1	5	3	2	3	1	3	1	3	2	1	1	2	4	4	5	0	0	0	0	1	5	5	1	5	0	0	0	0	0	0	0	0	0
	19	2	1	1	1	1	0	0	0	67	1.67	2	4	4	5	3	5	4	4	3	4	2	2	3	3	3	2	5	4	2	5	5	5	5	1	2	1	1	3	1	5	1	5	0	0	5	5	5	0
	36	2	1	0	1	0	1	0	1	67	1.67	3	4	5	5	5	5	4	5	2	1	4	1	4	3	1	5	1	1	4	2	0	2	0	2	3	1	2	3	0	2	0	2	0	0	0	1	0	1
	20	2	1	0	1	0	1	1	0	67	1.67	3	3	1	4	1	5	3	2	3	1	4	1	4	4	4	2	5	3	1	4	0	1	0	0	4	3	4	4	2	3	1	4	3	1	0	0	0	2
	40	2	2	1	1	1	1		0	69	1.67	4	4	2	5	5	3	5	2	3	5	1	2	4	3	1	4	4	3	3	3	0	1	0	0	2	0	2	2	0	2	0	2	0	0	0	5	0	0
	38	2	2	0	0	0	1	0	0	69	1.67			4		4		4		1	1		1		1		1	1	1	1	1	5				5										5			5
	21	2	3	0	0	1	0	0	0	69	1.67	2	1	1	1	1	1	1	1	1	1	1	1	1	1	1	2	2	1	2	2	0	1	2	1	0	1	1	1	2	2	1	2	2	1	2	2	2	1
	23	2	2	0	1	0	0	0	1	69	1.67	2	5	5	5	5	4	5	4	4	5	4	5	3	3	4	3	5	3	2	4	1	2	1	4	4	3	3	4	2	4	2	4	2	0	0	0	0	1
	29	2	2	0	0	0	1		0	69	1.67	3	1	1	1	1	1	1	1	4	4	1	1	3	1	3	2	1	5	1	5	0	0	0	0	0	0	0	0	0	0	0	0	0	0	0	0	0	0
	26	2	1	0	0	0	1	0	1	70	1.67	2	3	1	4	2	4	3	3	4	3	2	2	4	4	2	4	4	4	2	3	1	1	1	0	3	1	1	2	1	1	1	0	0	0	0	0	0	0
	18	2	1	0	0	0	1	1	0	70	1.67	3	4	2	3	2	4	2	2	4	3	3	4	4	3	2	3	3	3	2	3					4	3	3	4	1	1	1	1	2	2	0	0	0	1
	29	2	1	1	1	1	1	0	0	70.2	1.67	3	3	2	5	3	3	2	2	2	1	2	3	2	3	1	2	5	5	1	4	0	0	0	0	3	1	0	0	0	0	0	0	0	0	0	0	0	0
	21	1	1	0	1	1	1	0	0	71	1.67	4	3	1	3	3	3	3	3	2	1	1	1	3	1	1	4	4	2	3	3	0	1	0	0	3	0	2	3	1	1	0	0	0	0	0	0	0	1
	21	2	1	0	1	0	1	0	0	71	1.67	3	5	2	5	5	5	5	5	1	1	5	5	1	5	1	1	5	5	1	5	2	2	2	2	4	3	3	3	2	2	2	2	1	5	5	5	5	2
	31	2	1	0	0	0	1	0	0	71	1.67	3	4	5	5	5	4	5	4	2	3	4	4	2	3	3	3	4	5	2	5	1	1	1	1	4	3	3	4	1	2	1	2	0	0	0	0	0	1
	22	2	2	1	1	1	1	0	0	72	1.67		3	1	4	4	3	2	3	3	3	4	3	2	3	2	3		4	1	4	0	0	0	0	2	0	1	2	0	1	0	0	0	0	0	0	0	0
	22	2	1	1	1	1	0	0	1	72	1.67	2	5	5	4	2	4	5	1	2	2	1	4	2	5	3	2	5	5	2	5	1	1	1	1	4	1	1	4	1	1	1	1	1	1	0	0	0	2
	23	2	1	1	1	1	1	1	0	73	1.67	3	3	3	3	3	2	5	3	2	2	5	4	3	3	3	1	1	1	1	2	1	2	1	1	2	2	2	2	2	2	2	2	2		0	0	0	2
	23	2	1	0	1	1	0	0	0	75	1.67	4	3	3	3	2	4	2	2	1	5	3	5	3	5	5	1	5	5	1	5	0	0	0	0	4	0	0	1	2	2	2	2	2	2	0	0	0	4
	36	2	1	1	0	0	1	0	1	75	1.67	2	3	3	5	4	5	2	3	3	1	1	1	4	1	1	5	1	3	4	1	0	0	0	0	4	1	1	2	2	2	2	2	1		0	0	0	0
	27	2	2	0	1	0	1	0	1	76	1.67	4	2	4	3	4	2	4	3	3	3	2	1	2	1	1	1	2	2	2	1	0	0	0	0	2	2	2	2	0	0	0	0	0	0	0	0	0	0
	30	2	2	0		0	1	0	0	76	1.67	2
	19	2	1	0	1	1	1	0	0	76	1.67	3	5	2	5	5	3	5	4	2	1	5	5	1	5	3	2	5	5	1	4	2	2	2	2	4	5	5	4	4	4	4	4	4	4	5	5	5	2
	19	2	1	1	1	1	1	0	0	78	1.67	3	5	5	4	5	4	5	4	2	1	5	4	2	3	3	1	5	4	1	3	1	1	1	1	2	1	3	3	1	2	1	2	1	2	1	1	1	2
	36	2	1	0	1	1		0	1	79	1.67		2	2	5	5	1	1	3	3	1	3	3	3	1	1	3	1		2	1	0	1	1	1	1	1	1	1	0	1	1	1	1	1	0	0	0	1
	20	2	1	0	1	0	1	0	0	80	1.67	3	5	1	5	1	1	1	5	3	5	2	4	3	4	2	5	5	5	1	1	0	0	0	0	4	4	4	4	0	0	0	0	0	0	0	0	0	0
	22	2	1	0	1	1	1	0	0	80	1.67	3	4	1	4	2	3	3	2	2	2	3	5	3	4	3	1	5	3	1	4	0	5	0	0	4	3	2	4	3	2	3	2	0	0	0	0	0	0
	30	2	1	0	0	0	1	0	0	80	1.67	3	2	5	5	5	5	5	3	3	1	3	4	3	3	1	5	1	2	2	2	0	0	0	0	5	5	5	5	2	5	0	0	5	0	0	0	0	0
	23	2	1	0	1	0	1	0	0	82	1.67	2	5	2	5	3	5	5	4	4	1	2	4	2	2	1	1	2	3	1	2	1	1	1	1	3	3	3	3	1	1	1	1	1	1	1	1	1	1
	35	2	2	0	1	1	1	0	0	83	1.67	2	5	1	5	5	5	5	1	2	2	3	1	2	1	1	2	2	1	1	1	4	4	4	4	4	4	4	4	2	2	2	2	2		0	0	0	0
	38	2	2	1	0	0	1	0	0	85	1.67	3	1	1	1	1	1	1	1	1	5	5	5	5	4	5	5	1	1	1	5	0	0	0	0	0	0	0	0	0	0	0	0	0	0	0	0	0	0
	21	1	1	0	1	1	1	0	0	85	1.67	4	4	2	3	2	3	2	3	1	1	4	5	1	5	5	1	5	5	1	5	3	3	2	1	4	4	4	4	4	4	3	1	0	4	5	5	0	1
	40	2	1	1	1	1	1	0	0	87	1.67	3	3	1	5	4	5	4	3	1	4	1	4	1	4	4	1	3	4	1	4	4	2	2	2	2	2	2	2	2	2	2	2	0	0	5	5	5	0
	28	1	1	0	0	0	1	0	0	88	1.67	3	5	5	4	1	1	5	1	1	1	1	5	5	5	5	1	5	5	1	5	0	1	0	0	3	0	2	3	0	2	0	3	1	0	0	4	1	3
	33	2	2	0	1	1	1	1	0	91	1.67		4	3	3	3	5	4	3	1	2	1	1	1	2	2	2	5	4	1	5	3	3	0	0	2	0	0	0	1	1	0	0	0	0	0	0	0	1
	29	2	2	1	0	0	1	0	0	97	1.67	3	4	1	5	3	4	3	3	3	3	4	4	2	3	1	3	3	5	1	3	0	0	0	0	4	0	4	4	1	1	1	2	0	0	0	0	0	1
	23	2	2	1	0	1	0	0	0	100	1.67	3	5	3	5	3	3	5	3	1	5	4	5	1	5	5	1	5	5	1	5	2	2	2	2	2	2	2	2	2	2	5	5	2	5	5	5	5	2
	19	1	1	1	0	0	1	0	1	111	1.67		2	1	5	5	4	1	1	5	5	1	3	5	2	4	3	1	4	2	3	0	0	0	0	0	0	0	0	0	0	0	0	0	0	0	0	0	0
	23	1	2	0	1	1	0	0	0	45	1.68	3	5	3	5	4	5	5	5	1	2	1	5	2	5	5	1	5	5	1	5	0	0	0	0	1			2	0	0	0	1	1	1	0	0	0	0
	22	2	1	1	1	1	1	0	0	45	1.68	4	5	1	3	1	3	2	3	3	5	5	3	1	1	1	1	1	5	1	2	0	0	0	0	1	1	1	1	0	0	0	0	0	0	0	0	0	0
	19	2	1	0	1	1	1	0	1	52	1.68	4	5	2	4	5	4	5	5	3	2	2	1	4	4	1	2	4	3	1	2	0	1	1	0	4	1	3	4	0	0	1	0	0	0	0	0	0	0
	21	2	1	0	0		1		0	53	1.68	3	3	1	3	2	4	2	3	4	4	1	1	4	2	1	1	2	2	2	2	0	0	0	0	2	1	1	2	1	0	1	1	0	0	0	0	0	0
	23	2	1	0	1	1	0	0	0	53	1.68	3	4	2	2	3	5	2	3	2	1	3	5	2	5	3	1	5	5	1	5	0	0	0	0	2	2	2	2	2	0	2	0	0	0	0	0	0	0
	18	2	1	0	0	0	1	0	0	53	1.68	4	5	3	4	5	5	5	5	3	1	2	4	3	4	3	2	2	3	2	3	0	1	0	0	2	2	2	2	1	1	2	3	1	1	0	0	0	2
	18	2	1	1	1	1	1	0	0	55	1.68	3	4	1	4	2	2	2	2	4	4	1	1	4	1	1	5	1	1	1	1	1	1	1	1	4	1	2	4	2	2	2	2	1	1	0	0	0	0
	24	2	1	0	0	0	1	0	0	55	1.68	2	5	1	5	5	5	1	4	4	4	2	1	4	2	1	4	1	2	4	2	0	0	0	0	2	2	2	2	1	1	1	1	0	0	1	1	1	0
	18	1	1	0	0	0	1	0	0	55	1.68																					0	0	0	0	4	1	2	4	0	0	0	0	0	0	0	0	0	3
	27	2	1	0	0	0	1	0	0	56	1.68	3	3	1	5	2	5	2	2	3	2	1	1	4	1	1	4	3	5	3	1	1	1	1	1	1	1	1	1	0	0	0	1	0	0	0	0	0	0
	18	2	1	0	1	1	1	0	0	56	1.68	3	5	3	5	2	3	2	5	5	5	1	1	3	2	1	4	3	3	3	1	0	0	0	0	2	2	2	2	0	1	0	0	0	0	0	0	0	1
	22	2	1	0	1	1	0	0	0	56.7	1.68	3	2	1	4	4	2	4	4	3	4	4	3	4	3	2	3	3	3	2	3	1	1	0	0	2	2	2	2	1	0	0	0	0	0	1	1	1	0
	19	2	1	1	1	1	0	0	0	57	1.68	3	5	5	5	5	3	3	4	4	4	3	1	3	3	2	3	4	3	2	1	0	0	0	0	2	2	2	2	0	2	0	0	0	2	0	0	0	1
	37	2	1	0	1	1	1	1	0	57	1.68		5	3	5	5	3	5	5	2	2	1	1	3	3	2	3	1	1	3	1	0	0	0	0	2	2	2	2	0	0	0	0	0	0	0	0	0	0
	23	2	2	1	0	0	1	0	0	57	1.68		2	1	1	2	1	1	1	1		1	3	1	1	3	2	1	1	2	1	0		1	0	0	0	1	0	0	0	0	0	1	0	1	0	1	0
	22	2	1	0	1	1	0	0	0	58	1.68	3	4	1	4	4	3	4	4	4	4	4	3	3	3	2	4	3	4	2	2	0	2	0	0	2	2	2	2	1	1	0	1	0	0	0	0	0	0
	18	2	1	1	1	0	1	0	0	58	1.68	3	3	2	3	2	5	4	3	3	2	4	4	4	5	2	2	2	2	2	3	1	2	1	1	4	3	3	2	2	2	2	2	1	1	0	0	0	1
	20	2	1	0	1	1	1	0	0	58	1.68	3	2	1	1	2	2	1	2	3	3	1	3	3	4	3	3	5	5	1	4	0	0	0	0	2	1	2	2	2	2	2	2	0	1	0	0	0	1
	22	2	1	0	0	0	0	0	0	58	1.68	4	2	2	5	3	3	1	2	3	1	1	1	2	4	2	4	5	4	3	2	0	1	0	0	4	1	1	4	0	1	0	0	0	0	0	0	0	0
	29	2	1	1	0	0	1	0	0	58	1.68	1	1	3	5	2	3	1	3	5	5	1	1	5	5	1	5	1	1	5	1	0	0	0	0	1	0	1	1	0	0	0	0	0	0	0	0	0	0
	20	2	1	1	1	1	1	0	0	58	1.68		3	1	5	5	5	3	3	4	2	1	2	3	1	1	3	1	1	3	3	0	0	0	0	1	1	3	2	0	0	0	0	0	0	0	0	0	0
	20	2	1	0	1	1	1	0	0	59	1.68	3	4	2	4	3	4	3	2	4	2	3	2	3	3	2	4	4	4	1	4	0	0	0	0	3	1	1	3	1	1	1	1	1	0	0	0	0	0
	26	2	1	0	1	0	1	0	0	59	1.68		5	1	4	4	3	5	4	1	3	2	3	3	3	2	3	4	4	1	4	3	1	3	1	3	3	3	3	3	1	2	1	0	0	0	0	0	1
	20	2	1	0	0	0	1	0	0	59	1.68	3	4	1	2	5	5	5	3	4	1	5	3	3	1	1	5	4	3	1	1	0	0	1	0	2	2	2	2	0	0	0	0	0	0	0	0	0	0
	19	2	1	0	1	1	1	0	0	60	1.68	4	4	4	4	3	3	2	3	3	2	1	3	2	3	3	3	3	2	2	4	0	0	0	0	3	3	2	4	2	2	2	2	1	1	0	0	0	0
	23	2	1	0	1	1	1	0	0	61.8	1.68	4	4	1	3	5	5	5	4	2	4	2	4	2	1	1	1	2	1	1	1	2	2	1	1	3	3	3	3	3	3	3	3	3	3	0	0	0	2
	22	2	1	0	1	1	1	0	0	62	1.68	3	3	2	3	4	3	5	3	2	1	1	1	3	1	1	2	1	4	2	4	0	0	0	0	3	3	3	3	1	1	1	1	1	1	1	1	1	2
	21	2	1	0	1	1	1	0	1	62	1.68	3	4	3	4	4	3	4	4	2	3	4	4	2	4	3	2	5	4	2	4	0	1	0	0	3	3	3	4	1	1	1	1	0	0	0	0	0	3
	23	2	1	0	1	1	1	0	0	62	1.68	3	3	2	5	2	1	2	2	2	2	1	1	1	2	2	1	2	4	1	4	1	1	1	0	3	1	1	1	1	1	1	1	1	1	0	0	1	1
	20	2	1	1	1	1	1	0	0	63	1.68	3	3	4	4	4	5	2	3	4	4	2	2	4	4	2	4	2	4	2	2	0	0	0	0	3	3	3	3	0	0	0	0	0	0	3	3	3	2
	28	1	1	1	1	1	1	0	1	64.6	1.68	3	4	1	4	3	3	3	4	3	4	2	5	3	4	4	4	5	5	1	5	0	2	0	1	2	0	2	1	0	1	2	0	0		0	0	0	3
	20	2		0	1	1	1	0	0	65	1.68	3	5	3	3	5	5	2	3	3	3	2	4	4	2	2	3	2	4	2	5	2	2	2	1	5	2	2	5	3	3	3	3	1	1	0	0	0	0
	18	2	1	1	1	1	1	0	0	65	1.68	3	2	2	2	5	5	5	5	3	3	3	1	5	1	1	5	1	1	2	1	0	0	0	0	5	5	5	5	0	2	0	2	0	0	0	0	0	0
	19	2	1	1	0	1	1	0	0	65	1.68	3	3	1	5	5	2	2	2	3		1	3	4	2	3	3	3	5	1	3	0	0	0	0	2	2	0	2	2	0	0	0	0	0	0	0	0	2
	21	1	1	1	0	0	0	0	0	66.7	1.68	4	1	1	1	1	1	5	5	1	2	1	5	5	5	1	1	5	5	5	5
	21	1	1	1	0	0	1	0	0	67	1.68		5	4	5	5	3	5	4	1	5	3	2	1	1	1	5	1	4	1	1	0	0	0	0	1	0	1	1	0	1	0	0	0	0	0	0	0	0
	21	1	1	1	1	1	0	0	0	67	1.68	2	4	5	5	4	1	4	4	1	5	1	4	1	5	4	1	5	5	5	5	0	0	0	0	2	0	0	0	0	0	0	0	0	0	0	0	0	0
	34	2	2	1	1	0	1	1	0	67	1.68	3	3	4	4	4	3	2	2	5	5	4	3		4	4	4	4	4	3	3	2	2	3	1	3	3	3	3	4		3	3	3	2	3	3	2	2
	27	2	1	0	1	1	1	0	0	67	1.68	3	3	1	5	4	1	3	5	4	5	1	1	4	1	1	4	3	3	3	2	0	0	0	0	4	2	2	4	1	1	0	0	0	0	0	0	0	0
	23	2	1	0	1	1	1	0	1	67.4	1.68	4	5	5	2	5	5	5	5	1	1	5	5	1	5	5	1	5	5	1	5	2	2	1	4	2	2	2	2	2	2	2	2	2	2	1	1	1	1
	35	2	1	0	1	1	0	0		68	1.68		5	4	5	5	5	5	5	4	2	2	1	4	3	1	4	3	2	3	2	0	0	0	0	4	2	2	4	1	2	2	2	0	0	0	1	1	1
	27	2	2	0	1	1	1	0	1	68.4	1.68	3	5	1	5	3	3	5	5	4	1	5	1	4	1	1	5	2	5	2	2	1	0	0	1	2	2	2	2	2	2	2	2	0	0	0	0	0	1
	27	2	1	0	1	1	1	0	1	69	1.68	4	4	2	4	4	4	3	4	3	3	3	4	3	4	4	2	5	5	1	5	0	0	0	0	4	0	0	4	0	1	1	1	0	0	0	0	0	1
	21	2	1	0	1	0	1	0	1	70	1.68	4	3	2	4	5	5	5	4	3	1	4	3	3	3	2	3	5	4		3	1	1	1	1	2	2	2	2	4	4	1	3	3	3	0	0	0	2
	29	2	1	0	0	0	1	1	0	70	1.68	4	4	2	3	4	4	4	4	3	3	3	3	3	3	3	3	3	3	2	4	0	1	0	0	1	1	1	1	1	1	1	1	0	0	0	0	0	0
	24	1	1	0	0	0	1	0	0	70	1.68	3	4	2	3	3	4	4	3	3	1	3	2	3	1	1	3	4	4	1	3	0	0	0	0	4	0	2	4	0	0	0	0	0	0	0	0	0	0
	22	2	1	0	1	1	1	0	0	70	1.68		3	1	3	4	5	3	2	2	1	3	1	2	1	1	3	2	1	1	1		1		1	2				0	0	0	0	0	0	0	0	0	1
	20	2	1	0	1	1	1	0	0	70	1.68	3	4	2	4	5	3	4	4	2	2	1	2	2	1	1	3	2	2	3	3	3	3	3	4	4	3	3	4	3	3	3	3	1	1	0	0	0	3
	23	2	1	0	1	1	1	0	0	70	1.68	3	2	1	4	3	2	2	2	2	3	2	3	2	3	2	2	3	2	2	3	1	0	1	1	2	2	2	2	3	3	3	3	3	3	0	0	0	1
	24	2	1	0	0	0	1	0	0	71	1.68	2	4	2	5	3	5	4	3	5	3	1	1	4	1	1	5	4	1	5	1	1	1	1	2	2	2	2	2	1	1	1	1	0	1	0	0	0	1
	23	1	1	0	1	1	0	0	0	72	1.68	3	4	1	4	4	4	4	4	3	2	3	3	2	2	2	2	2	2	2	1	0	0	0	0	0	0	0	2	0	0	0	0	0	0	0	0	0	0
	35	2	1	1	1	0	1	0	0	72.6	1.68	4	3	1	3	3	4	4	2	2	1	2	1	3	1	1	1	1	4	2	1	1	1	0	4	2	1	1	2	2	2	1	3	0	0	0	0	0	1
	32	2	2	0	0	0	1	0	0	74	1.68		3	1	5	4	4	4	4	3	3	1	3	3	5	4	4	4	5	2	4		1			2									1	1
	20	2	1	0	1	1	0	0	1	74	1.68	4	5	1	5	3	5	5	4	2	1	2	2	1	4	4	2	3	3	3	1	5	2	0	1	3	2	2	3	2	1	1	3	0	0	0	0	0	1
	18	2	1	0	0	0	1	0		74.8	1.68	3	5	5	5	5	5	5	5	3	3	5	1	2	5	2	5	2	2	1	2	1	2	1	0	2	0	2	0	0	2	0	0	0	1	0	0	0	2
	33	2	1	0	1	0	1	0	0	75	1.68	3	4	1	4	4	4	3	3	3	2	3	1	2	1	3	4	1	4	3	3	0	0	0	0	4	2	2	4	1	1	1	1	1	1	0	0	0	0
	20	2	1	0	0		0	0	0	75	1.68	4	2	1	2	1	1	2	2	3	1	1	4	1	4	3	3	4	4	1	4	0	1	1	2	4	4	4	4	3	2	2	4	1	0	0	0	0	4
	20	2	1	0	1	1	1	0	0	75	1.68	4	4	1	5	3	5	3	3	2	1	1	3	2	2	2	1	4	4	1	5	1	1	1	1	2	2	2	2	1	1	1	2	0	0	0	0	0	2
	35	2	4	0	0	0	0	0	0	78	1.68
	38	2	2	0	0	0	1	0	0	78	1.68	3	5	5	1	5	5	5	5	1	1	3	2	1	3	3	3	4	4	1	5	1	1		1	2	2	2	2	1	1		1	1	1	5	5	5	1
	27	2	1	0	1	0	1	0	0	79	1.68	3	5	1	5	3	3	3	4	3	3	3	1	3	1	1	3	1	1	3	2	0	0	0	0	2	0	0	2	0	1	0	0	0	0	0	0	0	0
	31	2	1	0	0	0	0	0	0	82	1.68	4	5	2	5	1	5	5	2	1	1	5	5	1	5	5	1	5	5	1	5	5	5	5	5	2	2	2	2	2	2	2	2	2	2	5	5	5	2
	36	2	2	1	1	1	1	0	0	83	1.68		1	1	1	1	1	1	1	2	1	3	4	3	3	3	3	3	3	3	5		2	1	0	2	1	2	1	2	2	3		0	0	0	1	2	0
	31	2	1	0	1	1	1	1	0	89	1.68	4	5	5	5	5	5	5	5	1	2	1	4	1	4	4	3	4	1	4	4	0	0	0	0	4	3	5	4	0	0	0	0	0	0	5	5	5	2
	29	2	2	0	1	1	1	0	0	90	1.68	3	5	3	4	4	5	5	3	5	4	1	3	3	3	3	3	3	3	3	4	0	1	1	0	1	1	1	1	1	1	1	1	1	0	0	0	0	1
	23	2	2	1	1	0	1	0	0	92	1.68	3	5	1	5	5	5	5	5	1	1	4	5	3	5	5	1	2	2	1	1	0	1	1	0	2	2	2	2	0	2	2	2	1	0	0	0	0	5
	21	2	1	0	0	0	1	0	0	93	1.68	3	3	3	3	4	2	2		3	3	3	5	3	3	4	3	3	3	2	2	1	1	0	1	2	2	1	2	1	1	1	1	1		0	0	0	1
	26	2	2	1	1	1	0	0	0	96	1.68	2	4	5	1	5	5	5	3	1	1	4	5	1	5	5	1	5	5	1	5	5	5	5	5	4	4	4	4	5	5	5	5	5	5	1	1	1	2
	29	2	2	1	0	0	1	0	0	98	1.68		2	2	5	2	5	5	2	1	1	1	1	1	2	2	1	1	2	1	2	1	2	1	4	2	2	2	2	1	2	1	2	0	0	5	5	5	5
	28	2	1	0	0	0	1	1	1	98	1.68	3
	21	2	1	0	1	1	1	0	1	116	1.68	4	2	1	5	2	3	2	3	2	3	5	5	3	5	4	1	4	5	1	2	0	1	0	0	3	1	1	0	0	1	1	0	0	0	0	0	0	2
	18	2	1	0	1	1	1	0	0	43	1.69	3	4	1	4	1	2	1	1	3	5	2	3	5	4	3	3	3	4	1	5	2	1	0	3	5	0	2	5	0	3	3	5	0	4	0	0	3	3
	29	2	1	0	0	0	0	0	0	48	1.69		1	1	5	1	1		1	5	5	1	1	5	1	1	1	1	1	5	1	0	0	0	0	0	0	0	4	0	0	0	4	0	0	0	0	0	0
	20	2	1	0	1	1	1	0	0	51	1.69	3	4	1	5	2	5	3	5	2	2	2	4	3	3	3	2	3	5	2	4	0	2	0	0	2	2	2	2	1	3	1	0	1	1	1	1	1	1
	19	2	1	1	1	1	1	0	0	52	1.69	3	4	2	2	4	3	4	4	3	3	3	2	1	4	3	3	5	5	1	4	0	0	0	0	1	0	1	0	0	1	0	0	0	0	0	0	0	1
	19	2	1	0	1	1	1	0	1	55	1.69	3	4	4	4	4	3	4	4	2	1	2	3	2	4	3	3	2	3	2	4	0	1	1	4	4	1	4	4	1	3	0	4	1	1	0	1	0	4
	34	2	2	0	0	0		0	0	56	1.69	2	1	1	5	5	3	1	3	3	3	2	2	3	1	1	5	1	1	2	1	0	0	0	0	0	0	5	0	0	0	0	0	0	0	0	0	0	0
	22	2	1	0	1	1	1	0	0	56.5	1.69	3	3	1	4	3	4	3	4	5	2	1	1	5	1	1	5	4	1	3	2	0	1	1	0	4	1	4	4	0	0	1	0		1	0	0	0	1
	20	2	1	0	1	1	0	0	0	58.5	1.69	3	2	2	4	3	4	2	2	3	2	1	1	3	2	2	4	3	2	2	2	0	0	2	3	5	3	0	5	3	0	3	4	0	0	0	0	0	2
	23	2	1	1	1	1	1	0	1	59	1.69	4	5	3	5	4	3	5	5	3	3	5	2	3	4	3	3	5	5	1	3	1	1	0	0	4	1	4	4	0	0	0	4	0	0	0	0	0	4
	21	2	1	0	1	1	1	0	0	59	1.69	3	4	2	3	3	4	4	3	2	2	2	1	3	3	1	2	4	5	2	5	0	2	1	0	4	2	3	2	2	3	2	1	0	0	0	0	0	0
	22	2	1	0	1	1	0	1	1	59.5	1.69	4	5	4	5	5	5	5	5	4	1	5	1	3	4	3	3	5	2	1	2	1	0	0	0	4	3	4	4	1	1	1	0	0	0	0	0	0	4
	38	2	2	0	0	0	0	0	1	60	1.69		4	3	5	4	5	5	3	2	1	2	3	2	3	2	2	2	5	1	5	0	0	0	0	4	3	2	2	3	3	1	3	2	1	0	0	0	1
	34	2	3	1	1	1	0	0	0	61	1.69	2	4	4	4	4	5	4		3	1	1	1	5	1	1	5	5	5	1	5	0	0	0	0	2	2	2	2	0	0	0	0	0	0	0	1	0	0
	21	2	2	1	1	1	0	0	0	61	1.69	2	5	1	5	3	2	2	5	5	1	1	4	3	3	3	5	5	5	1	5	0	0	0	0	2	0	0	2	1	1	0	0	0	1	0	0	0	0
	31	2	2	1	1	0	1	0	0	62	1.69		3	2	5	2	2	2	3	3	5	1	3	3	3	2	3	2	2	3	1	0	0	0	0	1	0	0	3	0	0	0	0	0	0	0	0	0	0
	25	2	1	0	1	1	1	0	0	63	1.69	3	4	2	4	2	3	2	3	4	4	4	1	4	1	1	1	1	3	2	4	0	0	0	0	2	1	2	2	0	0	0	0	0		0	0	0	0
	26	2	2	0	1	0	1	1	1	64	1.69	3	5	3	4	5	5	5	5	5	3	5	5	5	2	1	5	2	5	4	1	0	1	0	0	2	1	2	2	1	2	2	2	0	0	0	0	0	0
	18	2	1	0	0	0	1	0	0	65	1.69	2	4	1	3	3	5	5	3	1	1	5	1	2	1	1	1	3	5	1	1	2	1	4		0	2	1	0	2	2	1	1	3	3	0	0	0	0
	20	2	1	0	1	1	1	0	0	65	1.69	4	3	1	2	3	4	5	2	3	3	4	4	3	3	4	2	5	5	1	4	1	2	0	0	2	3	4	4	2	4	4	2	0	0	0	0	0	0
	27	1	1	0	0	0	1	0	0	66	1.69	3	4	3	4	4	3	5	5	4	3	3	1	4	1	1	4	3	2	3	3	1	1	1	1	1	1	1	1	1	1	1	1	1	1	0	0	0	0
	21	1	1	0	1	1	1	0	0	66	1.69	3	5	1	5	5	1	5	5	4	4	5	1	5	1	4	4	1	1	5	2	0	2	0	1	4	1	4	4	2	4	2	1	0	0	0	0	0	0
	36	2		1	1	1	1	0	0	67	1.69		5	1	5	1	1	1	5	1	1	1	1	1	1	1	1	2	2	2	3	0	0	0	0	1	0	1	2	0	0	0	0	0	0	0	0	0	0
	32	2	1	0	1	1	1	0	1	67	1.69	3	2	2	5	2	5	2	3	2	2	1	1	2	1	1	4	4	4	1	2	5	5	0	0	4	3	3	4	3	3	0	3	0	0	5	5	5	2
	21	2	1	0	1	1	0	0	0	67	1.69	4	4	5	3	5	1	5	5	1	1	5	5	1	5	5	5	5	5	5	5	0	2	0	5	1	0	3	5	0	3	0	3	0	1	0	0	0	1
	39	2	2	0	1	0	0	0	1	68	1.69	4	5	5	5	5	5	5	5	2	1	3	3	1	1	1	4	1	5	1	5	0	0	0	0	2	0	0	0	0	0	0	0	0	0	0	0	0	5
	36	2	2	1	1	0	1	0	0	68	1.69	3	2	1	2	1	1	1	1	2	2	1	2	2	1	1	2	2	2	2	2	0	0	0	0	1	0	0	1	0	0	0	1	0	0	0	0	0	0
	18	2	1	0	1	1	1	0	0	68	1.69	4	2	4	3	3	5	3	3	2	5	3	5	3	5	3	4	5	5	1	3	1	3	3	2	5	3	3	2	2	2	2	3	1	2	0	0	0	2
	21	2	1	0	1	1	1	0	1	68	1.69	4	5	2	5	1	5	1	1	1	1	5	5	2	5	5	1	5	5	1	5	1	1	0	0	2	2	2	2	1	2	1	1	1	0	0	0	0	2
	23	2	1	0	1	1	1	0	0	70	1.69	3	5	3	5	5	4	4	5	2	1	3	4	3	5	4	2	5	5	1	4	2	2	2	2	2	2	2	2	2	2	2	2	1	1	0	0	0	1
	25	1	1	0	0		0	0	0	70	1.69		1	1	1	2	1	5	3	4	1	3	5	1	4	2	2	4	3	1	4	0	4	0	0	4	0	4	4	0	4	0	4	5	2	0	0	0	3
	24	1	1	0	0	0	1	0	0	70.8	1.69	3	3	2	3	2	3	2	2	4	3	1	2	4	2	1	1	1	1	1	1	0	0	0	3	3	2	2	3	1	1	0	1	0	0	0	0	0	0
	21	1	1	0	0	0	1	0	0	71	1.69	4	1	1	5	2	3	1	1	4	3	1	1	4	1	1	1	3	3	2	2	0	0	0	0	2	0	0	2	0	0	0	0	0	0	0	0	0	0
	24	1	1	0	1	1	1	0	0	71	1.69	2	5	1	5	3	1	3	5	5	5	1	1	5	1	3	5	1	5	5	1	0	0	0	0	2	0	0	0	0	0	0	0	0	0	0	0	0	0
	32	2	3	1	0	0	0	0	0	71	1.69	2	5	1	4		5	5	3	1	5	1	4	3	3	1	4	3	4	3	4
	38	2	2	0	0	0	1	0	0	72	1.69	3	2	1	5	3	3	2	3	2	1	2	2	1	1	1	3	4	5	1	2	0	0	0	0	2	0	0	2	0	0	0	0	0	0	0	0	0	0
	18	2	1	1	1	1	1	0	0	72	1.69	4	1	1	5	5	3	3	2	5	5	1	1	5	1	1	5	1	1	4	1	0	0	0	0	3	0	0	3	0	0	0	0	0	0	0	0	0	0
	28	2	2	0	0	0	1	0	1	74	1.69	3	5	1	5	5	5	5	5	3	1	1	1	1	2	1	2	3	3	1	3	0	0	0	0	2	2	2	2	3	3	0	0	0	0	0	0	0	2
	31	1	1	0	0	0	1	0	0	75	1.69		4	2	4	2	2	2	2	4	3	2	2	3	2	2	4	3	5	3	1	0	1	0	0	2	0	1	1	0	1	0	0	0	0	0	0	0	0
	31	2	2	0	1	0	0	0	1	75.7	1.69	3	5	1	2	1	5	5	1	1	5	1	1	1	1	5	1	5	5	1	5	0	1	0	5	4	0	4	4	0	4	1	5	4	0	0	5	5	4
	24	1	1	0	0	0	0	0	0	76	1.69	4	4	1	5	3	5	3	3	3		3	2	3	2	1	4	4	2	2	4	0	1	0	0	2	0	1	2	0	1	1	2	0	0	0	0	0	1
	39	2	2	0	0	0	1	0	0	76	1.69	2	3	1	5	5	5	5	3	1	5	1	1	1	1	1	5	1	5	3	1	0	2	0	0	3	0	4	3	0	3	0	0	0	0	0	1	1	1
	20	2	1	0	1	1	1	0	0	78	1.69	2	3	4	4	2	1	1	2	1	1	4	4	2	4	4	1	5	5	1	5	0	0	0	0	2	2	2	2	1	1	0	0	0	0	5	5	5	1
	26	2	1	1	1	1	1	1	0	78	1.69	4	5	4	4	4	3	5	3	1	1	5	5	1	5	5	1	5	5	1	5	0	0	0	0	1	5	5	2	1	1	5	5	5	5	0	0	0	5
	38	2	2	1	1	0	0	0	0	81	1.69		1	1	5	1	1	1	5	3	3	3	3	4	3	3		4	4	4	1		0	0	2	2	2		2	0	0	2	2	0	0	0	0	0	0
	35	2	1	0	1	1	1	0	0	82	1.69	3	3	1	4	3	3	1	3	3	4	3	1	3	1	1	2	2	2	3	2	0	1	1	1	4	1	1	1	0	1	1	1	0	0	0	0	0	1
	30	1	1	0	0	0	1	0	0	82	1.69	4	4	2	5	5	2	3	5	2	2	3	1	4	2	1	3	2	1	2	1	1	2	2	3	0	0	3	5	2	2	2	2	2	2	0	0	0	0
	39	1	2	0	0	0	1	0	0	83	1.69	4	4	3	5	2	2	3	3	3	3	4	3	3	2	2	2	2	2	2	2	0	2	0	0	3	0	1	2	0	1	0	0	0	0	0	0	0	1
	24	2	1	0	0	0	1	0	0	84	1.69		5	1	5		5	1	1	5	1	1	5	5	1	1	5	1	1	2	1	5	5	5	5	1	1	1	1	0	0	0	0	0	0	0	0	0	0
	18	2	1	0	1	1	1	0	0	86.5	1.69	4	3	1	5	4	4	5	3	4	4	2	5	5	2	1	2	4	5	1	1	0	0	0	0	1	1	1	1	1	1	0	1	0	0	1	1	1	0
	22	1	1	1	1	1	0	0	0	89	1.69	2																				0	0	0	0	3	2	2	1	0	0	0	0	0	0	0	0	0	0
	35	1	2	0		1	1	0	0	90	1.69	3	1	1	5	1	1	1	1	5	1	1	1	1	1	1	5	1	1	5	1	0	0	0	0	0	0	0	0	0	0	0	0	0	0	0	0	0	0
	31	2	2	1	1	1	1	0	1	92	1.69	4	5	5	5	5	1	4	5	1	1	5	5	1	5	5	1	4	3	1	5	3	1	2	1	1	3	5	4	1	3	4	2	1	3	0	0	0	0
	34	2	1	0	0	0	1	0	0	92	1.69	3	2	2	5	2	3	2	2	3	3	2	2	3	1	1	4	1	2	4	2	0	0	0	0	2	1	1	2	0	0	0	1	0	0	0	0	0	0
	25	2	1	1	0	0	1	0	0	95	1.69	2	2	1	2	2	2	1	2	2	2	2	1	3	1	1	3	1	1	3	1	0	0	0	0	5	3	3	5	0	0	0	0	5		0	0	0	0
	22	2	1	0	1	0	1	0	1	96	1.69	3	5	1	4	5	5	5	5	1	1	5	5	1	5	5	3	2	5	2	5	0	0	0	0	1	1	1	1	5	5	5	5	5	5	0	0	0	2
	34	2	1	1	1	1	1	0	0	104	1.69	2	3	1	4	2	5	3	2	3	4	2	3	3	1	1	2	2	4	2	3	0	0	0	0	1	1	5	1	0	5	5	0	0	0	0	0	0	0
	19	2	2	0	0	0	1	0			1.69		5	3	5	4	5	5	5	3	1	5	5	4	3	2	4	3	3	2	2	1	4	1	2	3	1	5	3	3	4	4	4	4	1	5	5	0	1
	23	2	1	0	1	0	1	0	0	45	1.7	3	4	1	5	2	5	2	3	2	1	5	5	3	4	4	2	5	5	1	5	0	0	0	0	4	0	0	4	0	0	0	0	0	0	0	0	0	1
	24	1	1	0	1	1	1	0	0	45	1.7	3
	24	1	1	0	1	1	1	0	0	49	1.7	3	2	2	5	3	4	2	2	3	2	2	4	3	4	2	3	5	3	2	5	0	0	0	0	4	0	0	0	0	0	0	0	0	0	0	0	0	0
	18	1	1	0	0	0	1	0	1	50	1.7	3	3	2	5	4	2	1	2	4	3	1	4	4	1	2	4	2	5	2	1	0	0	0	0	2	0	0	2	0	0	0	1	0	0	0	0	0	0
	22	2	1	0	1	1	1	0	0	51	1.7	2	5	2	2	2	4	4	2	2	2	5	4	2	5	4	1	4	5	1	4	0	0	0	0	1	1	1	2	0	0	0	0	1	1	0	0	0	1
	22	1	1	1	0	0	0	0	0	52	1.7	3	4	1	3	2	2	1	1	3	4	2	2	3	2	1	3	2	3	2	1	0	0	0	0	2	0	0	2	0	0	0	0	0	0	0	0	0	0
	21	2	1	0	0	0	1	0	0	52	1.7	4	4	2	5	4	3	1	3	5	3	1	1	4	2	1	4	1	4	3	1	0	1	0	0	2	0	0	2	0	0	0	1	0	2	0	0	0	0
	20	2	1	0	1	0	1	0	0	52.7	1.7	4	4	1	5	4	3	2	4	3	3	2	1	3	2	2	3	3	3	1	3	1	1	0	0	4	2	2	3	1	1	1	1	0	0	0	0	0	0
	18	1	1	1	1	1	0	0	0	53	1.7	2	5	1	5	5	5	5	5	1	1	1	5	1	5	5	1	5	1	1	5	0	0	0	0	5	0	5	5	5	5	5	5	5	5	0	0	0	0
	24	2	1	1	1	1	0	0	0	53	1.7	2	5	1	5	5	5	5	5	2	1	5	5	2	5	5	1	5	5	1	2	0	2	1	0	2	2	2	2	0	2	1	0	0	0	0	0	0	2
	21	2	1	0	0	0	1	0	0	53	1.7	2	1	1	1	1	1	1	1	5	5	1	1	5	1	1	5	1	1	5	5	0	0	0	0	0	0	0	0	0	0	0	0	0	0	0	0	0	0
	19	2	1	0	1	1	1	0	0	53	1.7	3	3	1	4	2	2	1	1	4	3	2	2	4	1	1	5	3	2	3	1	0	0	0	0	1	1	1	1	0	0	1	1	0	0	0	0	0	0
	21	1	1	0	1	1	0	0	0	53	1.7	4	3	2	3	2	3	1	2	3	4	2	1	3	2	1	4	3	4	2	2	0	0	0	0	2	0	1	2	0	0	0	2	0	0	0	0	0	1
	19	2	1	0	1	1		0	0	53	1.7	2	5	1	5	3	5	1	5	2	1	1	1	2	1	1	1	5	3	1	3	0	0	0	2	2	0	1	2	0	1	1	2	0	0	0	0	0	0
	20	2	1	1	1	1	1	0	0	53	1.7	4	3	2	5	3	4	3	3	3	1	3	5	2	4	4	1	5	3	1	2	1	1	1	2	3	3	3	3	1	1	1	2	1	2	0	0	0	0
	19	2	1	0	0	0	0	0	1	53	1.7		5	3	5	1	5	5	4		2	2	1	4	2	4	2	3	3	2	5	0	0	0	0	2	2	2	2	0	0	0	0	0	0	0	0	0	0
	34	2	2	0	1	1	1	1	0	54	1.7		5	3	5	3	3	2	5	3	4	2	1	4	1	1	4	1	4	2	1	0	0	0	0	2	2	2	2	0	0	0	0	0	0	0	0	0	0
	22	1	1	0	1	0	1	0	0	54	1.7	3	5	2	5	4	4	4	3	3	2	3	5	2	4	4	2	5	4	3	4	0	1	2	1	3	1	2	4	1	1	2	2	1	0	0	0	0	0
	19	2	1	1	0	0	1	0	0	54	1.7	4	2	1	5	3	1	3	3	2	3	1	1	4	1	1	2	2	1	3	1	0	0	0	0	2	2	2	2	0	0	0	0	0	0	0	0	0	0
	19	2	1	0	0	0	1	0	1	55	1.7	3	5	2	3	3	2	4	4	3	3	5	4	2	2	3	2	5	5	2	5	0	0	0	0	5	2	5	5	3	5	5	5	3	2	0	0	0	0
	20	1	1	0	1	1	1	0	0	55	1.7	4	3	1	5	2	2	2	2	3	2	2	2	2	3	3	2	3	3	2	3	1	3	0	1	4	3		4	1	3	0	3	3	0	0	0	0	1
	19	2	1	0	1	1	1	0	0	56	1.7	4	5	3	3	5	5	5	5	3	1	4	4	4	2	2	3	2	3	3	5	0	2	5	2	2	2	2	2	0	2	5	2	1	2	0	0	0	2
	23	2	1	0	0	0	1	0	0	56	1.7		5	2	3	2	5	4	4	3	1	4	2	3	5	5	1	5	5	1	3	1	0	0	2	3	1	0	4	0	0	0	4		0	0	0	0	2
	18	2	1	1	1	1	1	0	0	57	1.7	3	4	1	3	2	5	4	3	3	4	2	3	3	5	3	2	5	2	1	3	0	0	0	0	4	3	3	4	1	1	1	1	1	1	0	0	0	1
	18	1	1	0	1	1	1	0	0	57	1.7	3	5	4	5	5	1	3	4	4	2	4	2	4	1	1	5	3	1	4	1	0	0	0	0	3	0	1	4	1	1	1	3	0	0	0	0	0	0
	19	2	1	0	1	0	1	0	0	57	1.7	3	5	1	3	3	4	1	2	1	2	5	3	2	4	2	2	5	5	1	5	0	0	1	1	2	0	0	2	0	1	0	2	1	1	0	0	0	0
	18	1	1	1	0	0	1	0	0	57	1.7	3	5	4	4	5	1	1	4	5	5	1	1	5	1	1	5	4	3	4	1	0	0	0	3	0	0	0	1	0	0	0	1	0	0	0	0	0	0
	21	2	1	0	1	1	1	0	0	58	1.7	3	4	2	5		5	3	1	3	2	1	3	3	2	4	4	4	2	4	2	0	5	0	0	2	0	1	2	0	1	0	0	0	0	0	0	0	0
	18	1	1	1	1	1	1	0	0	58	1.7	3
	22	2	1	0	0	0	1	0	0	60	1.7	3	4	1	3	4	5	3	2	2	1	4	4	1	1	5	1	1	5	1	1, 5	0	4	0	3	5	2	5	2	0	4	0	0	3	3	0	0	0	0
	39	2	1	1	1	1	1	0	0	60	1.7	3	3	2	4	3	2	3	3	4	2	2	2	3	2	1	4	4	3	3	2	0	0	0	0	2	2	2	2	0	0	0	0	0	0	0	0	0	0
	19	2	1	0	1	1	1	0	0	60	1.7	3	5	1	5	1	5	1	5	5	2	1	1	4	1	1	5	5	5	1	1	0	0	0	0	2	2	2	4	1	2	2	4	0	0	0	0	0	0
	19	1	1	0	1	1	1	1	0	60	1.7	4	5	1	4	4	2	5	5	2	5	2	1	3	2	2	5	1	1	1	1	0	0	0	0	4	2	2	4	1	1	0	4	0	0	0	0	0	0
	19	2	1	0	0	0	1	0	0	60	1.7	2	3	1	5	1	5	1	4	4	4	2	1	5	1	1	1	3	3	3	1	0	0	3	0	4	0	2	2	2	2	2	3	0	0	0	0	0	0
	22	2	1	0	1	1	1	1	0	60	1.7	2	3	1	5	1	5	3	1	2	1	1	1	2	1	1	5	5	3	3	3	0	0	0	0	3	1	1	3	0	0	0	0	0	0	0	0	0	0
	22	2	1	0	1	0	0	0	1	60	1.7	2	5	5	5	5	5	5	5	4	1	1	1	4	4	4	4	3	5	2	1	0	0	0	0	4	4	4	4	0	0	0	0	0	0	0	0	0	0
	18	2	1	1	1	1	1	1	0	60	1.7	3	5	5	3	5	4	4	5	2	1	4	4	3	4	3	2	5	5	1	5	1	4	1	2	4	1	4	4	1	4	1	4	0	1	0	1	1	1
	22	1	1	1	1	0	1	0	1	60	1.7		5	3	5	5	5	3	3	5	5	1	1	5	1	1	5	1	1	5	1	2	2	2	2	2	2	2	2	0	0	0	0	0	0	0	0	0	0
	30	2	1	0	1	1	1	0	0	62	1.7	4	4	2	4	4	2	4	4	3	3	3	3	3	3	3	3	3	4	1	3	1	1	1	0	2	2	2	2	0	0	0	0	0	0	1	1	1	1
	20	2	1	0	1	1	1	0	0	62	1.7	4	3	1	5	5	1	3	3	3	1	1	1	2	2	2	2	4	5	1	4	0	1	0	0	4	0	1	4	0	3	0	0	0	0	0	0	0	0
	18	1	1	1	1	1	1	0	0	62	1.7	3	4	2	4	5	5	5	5	4	2	4	5	3	3	2	3	5	5	2	4	0	1	0	0	2	0	1	2	0	1	0	1	0	0	0	0	0	0
	24	2	1	0	1	1	1	0	1	62.5	1.7		5	4	5	5	5	5	5	2	1	5	2	3	4	4	1	4	4	1	5	0	0	0	0	4	3	3	4	1	1	1	1	2	0	0	0	0	1
	26	1	1	0	0	0	1	0	0	63	1.7	3	2	1	4	2	1		2	3	5	1	1	3	1	1	5	3	1	4	1	1	1	1	1	2	2	2	2	0	0	0	0	0	0	0	0	0	0
	23	2	1	0	1	1	1	0	0	63	1.7		3	1	5	5	3	4	5	2	2	3	3	4	3	2	1	4	1	1	1	0	5	0	5	5	5	5	5	0	5	0	5	0	0	0	0	0	3
	19	1	1	0	0	0	1	0	0	63	1.7	4	1	1	3		1	1	3	5	5	1	1	5	2	2	5	1	3	5	1	0	0	0	0	3	3	3	3	3	3	3	3	3	3	0	0	0	3
	22	1	1	1	0	0	1	0	0	63	1.7	3	3	1	5	4	4	2	3	3	3	3	1	4	1	1	4	1	1	4	1	0	1	0	0	2	1	2	2	0	1	0	0	0	0	0	0	0	0
	19	2	1	0	0	0	0	0	0	63	1.7	3	4	4	5	5	5	2	3	3	2	1	1	3	3	2	3	5	5	3	3	1	3	0	0	2	2	3	2	1	1	0	0	1	0	0	0	0	0
	27	2	1	0	1	1	1	0	0	64	1.7	3	5	1	5	5	1	1	1	1	3	1	1	3	3	1	1	1	1	5	3	0	0	0	0	4	4	4	4	0	4	4	0	0	0	0	0	0	0
	29	2	2	1	1	0	0	0	0	64	1.7	2	4	1	4	3	1	3	2	3	3	4	4	1	5	5	5	5	2	2	5	0	0	0	0	2	1	1	2	0	0	0	0	0	0	0	0	0	1
	23	2	1	0	1	0	0	0	0	64	1.7	4	4	3	5	2	5	3	4	4	3	3	4	4	3	2	3	3	2	2	1	0	0	0	0	2	2	2	2	0	0	0	0	0	0	0	0	0	0
	20	1	1	0	1	0	1	0	0	64	1.7	3	3	1	5	2	2	2	3	4	4	2	1	4	1	1	2	3	3	1	1	0	0	0	0	2	1	1	2	1	1	1	2	0	0	0	0	0	0
	25	2	1	0	1	0	0	0	0	65	1.7		3	1	3	1	5	4	1	3	3	2	1	3	1	1	3	2	3	3	3	0	0	0	0	1	0	1	1	0	1	0	1	0	0	0	0	0	0
	21	2	1	1	1	1	0	0	0	65	1.7	3	2	2	2	2	5	2	2	3	3	3	3	2	2	2	2	3	4	2	3	1	2	1	3	4	1	4	4	1	4	3	4	0	0	0	0	0	1
	24	2	1	0	1	0	1	0	0	65	1.7		5	3	3	5	5	5	5	1	1	5	3	2	5	5	1	5	5	1	5	0	0	0	0	4	1	3	4	2	2	2	2	1	1	0	0	0	1
	24	2	2	1	1	1	1	0	0	65	1.7	2	3	1	5	5	4	3	3	3	3	2	1	1	1	1	3	4	4	1	5	0	1	0	0	2	0	0	2	2	2	2	2	0	0	0	0	0	2
	25	2	1	0	1	1	1	1	0	65	1.7	2	4	3	3	3	4	3	3	4	2	3	1	3	3	1	3	3	2	3	5	0	1	0	0	2	0	2	0	0	1	0	0	0	0	0	1	0	3
	18	1	1	1	1	1	0	0	0	65	1.7	4
	18	2	1	0	1	1	1	0	0	65	1.7	3	4	2	5	3	3	3	3	3	3	2	1	4	3	2	2	3	1	1	1	0	1	0	1	4	4	4	5	1	2	0	3	0	0	0	0	0	1
	18	2	1	0	0	0	1	0	1	65	1.7	2	3	1	4	5	5	2	2	3	1	1	3	4	2	1	2	5	3	1	1	0	4	0	0	2	0	0	2	0	1	1	1	0	0	0	0	0
	40	1	2	0	1	0	1	0	0	67	1.7		1	1	5	1	1	1	1	5	5	1	1	5	1	1	5	1	1	5	1	0	0	0	0	0	0	0	0	0	0	0	0	0	0	0	0	0	0
	30	2	2	1	1	1	0	0	0	67	1.7	4	3	1	5	3	1	3	3	3	5	1	1	3	3	3	3	2	2	2	3	0	0	0	0	1	1	1	1	0	1	1	1	0	0	0	0	0	0
	23	1	1	0	1		1	0	0	67	1.7	3	3	1	4	3	4	3	4	2	2	3	1	3	1	2	3	4	4	2	3	1	1	2	3	2	2	2	2	2	2	2	2	2	2	0	0	0	0
	28	2	2	0	1	1	1	0	0	67	1.7	4	4	1	1	1	3	2	2	2	4	4	2	3	1	3		4	3	1	2	2	2	5	5	2	2	2	2	2	2	1	3	3	0	0	0	0	0
	28	2	1	0	1	1	1	0	0	67	1.7	2	5	5	5	5	5	5	5	1	5	5	5	2	5	5	2	5	5	5	5	0	0	0	0	2	2	2	2	0	0	0	0	0	0	1	1	1	3
	25	2	1	1	0	1	1	0	1	67	1.7		3	1	1	3	3	2	2	3	3	1	1	5		3	3	1	3	3	1	0	0	0	2	5	2	3	5	0	0	0	5	1	0	0	0	0	1
	18	2	1	0	0	0	0	0	0	67	1.7	3	3	3	3	3	4	4	4	1	1	4	3	2	2	2	2	2	4	1	3	0	0	0	0	4	4	4	4	2	2	2	2	0	0	0	0	0	2
	21	2	1	0	0	0	0	0	0	67	1.7	3	5	1	3	2	3	3	1	2	3	4	4	3	5	5	3	5	5	1	5	1	1	1	1	4	4	4	4	1	1	1	1	1	0	0	0	0	1
	25	2	1	0	1	1	0	1	1	68	1.7	4	5	3	5	5	4	5	5	1	1	4	3	1	2	3	3	5	5	1	5	0	0	0	0	2	2	2	2	0	0	0	0	0	0	0	0	0	1
	22	2	1	0	0	0	1	0	0	68	1.7	4	3	3	5	3	2	3	3	3	2	3	1	4	1	1	4	3	5	1	2	0	1	1	0	3	0	1	4	1	1	1	0	0	0	0	0	0	1
	37	2	3	0	1	1	1	1	0	68	1.7	3	4	4	5	5	5	5	5	3	1	2	1	4	1	1	4	3	3	2	3	1	1	0	0	2	0	1	2	1	1	0	0	0	0	0	0	0	0
	33	2	2	1	0	0	1	0	0	69	1.7	2	1	1	5	1	1	1	1	5	5	1	1	5	1	1	5	1	5	5	1	0	0	0	0	0	0	0	1	0	0	0	0	0	0	0	0	0	0
	26	1	1	0	1	1	1	0	0	69	1.7	2	3	1	4	3	1	2	2	4	1	1	1	4	1	1	4	1	1	4	1	0	1	0	0	1	0	0	0	0	1	0	0	0	0	0	0	0	0
	27	1	1	1	0	0	0	0	1	69	1.7	3	3	1	2	2	3	2	2	2	2	1	1	1	2	2	1	1	1	1	1	0	2	0	0	0	0	0	0	0	0	0	0	0	0	0	0	0	0
	25	1	1	0	1	1	1	0	1	69	1.7	3	5	1	5	5	1	1	5	5	5	5	5	5	1	1	5	1	1	1	1	0	0	0	0	5	5	5	5	0	5	0	0	0	0	0	0	0	0
	30	2	1	1	1	1	0	0	0	69	1.7	2	3	3	4	4	4	4	5	3	3	4	4	3	3	3	3	4	4	5	3	0	0	0	0	2	1	1	4	1	1	2	2	1	1
	18	2	1	0	1	1	1	0	0	70	1.7	3	3	2	3	2	3	2	3	3	1	3	3	3	4	2	3	3	3	2	3	0	0	0	0	2	2	2	2	0	0	0	0	0	0	0	0	0	1
	20	2	1	1	1	1	1	0	0	70	1.7	4	2	1	4	4	5	5	4	2	1	5	5	2	2	2	2	5	4	1	5	0	1	1	3	4	2	2	4	2	2	2	4	0	0	0	0	0	0
	25	2	1	1	0	0	1	1	1	70	1.7	3	3	3	3	2	3	2	3	3	1	1	1	3	2	1	5	1	2	2	1
	28	2	1	0	0	0	1	0	0	71	1.7	3	3	2	4	2	3	2	3	3	2	4	3	3	2	2	2	3	3	2	2	0	1	0	0	1	0	0	4	0	1	0	0	0	0	0	0	0	0
	36	2	2	1	1	0	0	0	1	71	1.7	3	5	4	4	5	5	5	5	1	1	4	4	2	2	3	2	4	5	1	4	0	0	0	0	2	5	5	2	0	0	0	0	0	0	0	0	0	1
	21	2	1	0	0	0	1	0	0	71	1.7	4	4	2	3	5	5	4	3	3	5	2	1	2	1	2	5	3	2	2	1	0	0	0	0	2	1	1	2	1	1	1	1	1	1	0	0	0	2
	32	2	1	1	1	1	0	0	0	72	1.7	1	4	4	1	1	4	4	4	1	1	1	1	1	2	1	1	2	1	2	2	0	1	1	1	5	5	5	5	0	0	0	0	0	0	0	0	0	1
	22	1	1	1		0	0	0	0	72	1.7		3	1	5	3	5	4	2	2	1	2	2	2	4	3	3	5	4	1	4	0	2	0	4	4	0	1	4	0	2	0	4	1	0	0	0	0	0
	25	2	1	0	0	0	1	0	0	72	1.7	3	5	1	3	4	1	5	5	3	3	4	4	3	4	3	3	5	4	3	4	1	0	1	0	2	1	1	1	2	0	2	2	0	0	0	0	0	2
	22	2	1	1	1	1	1	0	0	72	1.7	4	4	1	2	4	5	5	5	1	2	5	5	1	4	5	2	5	5	1	5	0	2	0	0	1	0	5	3	0	2	5	3	2	0	0	0	0	2
	29	2	2	0	1	1	1	0	0	72	1.7	3	3	4	4	3	5	5	4	3	1	3	4	3	2	3	3	4	4	1	5	5	5	5	5	2	1	3	2	5	5	5	5	5	5	5	5	5	2
	20	1	1	1	1	0	0	0	0	72	1.7		4	1	5	3	3	2	3	3	4	2	1	2	2	2	2	2	1	1	1	0	0	0	0	2	0	0	2	0	1	0	0	1	1	0	0	0	0
	23	1	1	0	1	1	1	0	0	72	1.7	3	4	1	2	1	1	5	4	4	1	3	1	3	2	1	5	1	4	2	3	1	4	0	0	2	2	2	2	1	2	0	1	0	0	0	0	0	0
	35	2	1	1	1	1		0	1	72	1.7	3
	19	2	1	0	1	1	1	0	1	72	1.7		4	2	3	2	4	2	3		1	2	2	3	2	3	2	3	3	2	3	5	4	3	2	4	5	5	4	1	1	1	1	1	1	0	0	0	0
	21	2	1	0	1	0	1	0	0	74	1.7	3	3	2	5	5	4	4	3	2	1	3	2	2	2	1	2	2	5	1	2	0	0	0	0	3	3	3	3	1	1	1	1	1	1	0	0	0	2
	21	2	1	0	1	1	1	0	0	74	1.7	3	5	2	5	5	4	3	4	3	1	4	2	3	4	1	3	5	1	4	3	0	2	0	0	2	2	2	2	2	2	2	0	0	0	0	0	0	0
	30	2	2	1	0	1	1	0	1	75	1.7	3	5	5	5	5	5	5	5	5	5	5	5	2	2	2	5	5	5	5	5	1	1	1	1	3	3	3	3	3	3	3	3	3	3	0	0	0	2
	19	2	1	0	1	1	1	1	0	75	1.7	4	5	3	3	2	5	5	3	1	1	3	5	1	5	5	1	5	5	1	5	1	2	5	2	2	2	2	2	2	2	2	2	2	2	3	1	1	1
	21	2	1	0	0	0	1	0	0	75	1.7	3	5	5	3	5	2	5	5	1	1	2	5	3	4	5	1	5	5	1	5	0	0	0	0	4	4	4	4	4	4	1	4	4	4	5	5	5	4
	33	2	2	1	0	0	0	0	1	76	1.7	2	3	5	5	5	5	5	5	5	5	2	3	5	5	4	5	5	5	3	5	0	0	0	0	2	0	1	2	0	1	1	2	0	0	0	0	0	0
	22	1	1	1	1	1	1	0	0	77	1.7	3	5	1	5	5	1	1	5	4	1	1	1	5	1	1	5	1	1	1	1	0	0	0	0	1	0	0	1	0	0	0	0	0	0	0	0	0	0
	27	2	1	0	1	1	1	0	0	77	1.7		5	2	3	5	5	5	5	3	4	3	3	3	3	4	2	3	4	1	4	0	0	0	0	2	2	2	2	0	1	0	0	0	0	0	0	0	1
	37	2	2	0	0	0	1	0	0	77	1.7	3	3	1	5	4	3	5	3	2	2	2	2	2	1	1	5	1	5	3	3	0		0	0	1	1	1	2	0	1	0	1	0	0	0	0	0	0
	28	1	1	1	0	0	1	0	1	78	1.7	3	4	2	5	5	5	5	4	4	4		3	4	2	1	1	5	3	1	3	2	2	2	2	3	3	3	3	1	1	1	3	3	3	1	1	1	2
	23	1	1	0	1	1	1	0	0	78	1.7	3	5	1	5	2	5	1	5	4	4	1	1	4	1	1	4	1	1	5	1	0	0	0	0	5	0	0	5	0	0	0	0	0	0	0	0	0	0
	25	1	1	0	1	0	0	0	0	78	1.7	4	5	5	5	5	1	5	5	5	3	3	1	5	1	1	1	1	1	1	1	0	0	0	0	5	0	4	0	0	0	0	0	3	0	0	0	0	0
	24	1	1	0	1	1	1	0	0	78	1.7	3	2	1	5	3	1	1	2	3	5	1	1	3	1	1	4	3	2	1	1	0	0	0	0	2	1	1	2	0	0	0	0	0	0	0	0	0	1
	24	2	1	0	1	1	1	0	0	79	1.7	3	3	2	5	3	5	4	3	1	1	1	5	3	3	3	3	3	3	3	3	0	4	0	0	4	4	4	4	2	4	3	3	3	0	0	0	0	0
	28	1	1	0	1	0	1	1	1	79	1.7	4	5	5	5	5	5	5	5	3	1	1	5	3	4	3	3	4	1	1	1	0	2	0	2	2	2	2	2	0	2	0	2	0	0	0	0	0	0
	26	1	2	0	1	0	1	0	0	79.9	1.7	3	4	4	4	5	2	3	3	3	4	2	1	3	1	1	3	1	1	4	1	4	4	1	2	2	4	4	2	3	3	1	2	0	0	0	0	0	1
	22	1	1	0	1	1	1	0	0	80	1.7	2	4	3	5	4	3	4	4	2	3	3	3	2	2	3	2	3	3	3	3	0	0	0	0	1	1	1	2	1	2	0	1	0	0	0	0	0	1
	24	2	1	0	1	1	1	0	0	80	1.7	4	3	4	4	4	5	2	2	3	1	3	3	2	2	1	4	4	1	2	3	0	0	0	0	4	3	3	4	0	0	0	0	0	0	0	0	0	1
	25	1	1	0	1	0	0	0	0	80	1.7	3	5	5	5	5	5	5	5	4	1	5	1	5	4	4	4	5	5	2	1	1	1	1	2	1	1	1	1	1	1	1	1	1	5	1	1	1	0
	21	1	1	0	1	0	1	1	0	81	1.7	4	3	3	4	4	3	4	3	3	3	3	3	4	4	4	4	2	2	2	4	0	0	0	0	3	3	3	3	0	0	0	0	0	0	0	0	0	0
	30	1	1	0	1	1	0	1	0	82	1.7	3	3	3	3	4	3	5	3	3	3	3	3	3	3	3	3	3	3	3	3	0	4	0	0	3	3	3	3	3	3	3	3	3	3	0	0	0	2
	23	2	1	0	1	1	1	0	0	82	1.7	4	4	2	5	4	5	4	2	2	3	5	5	3	3	2	2	4	5	1	4	5	5	5	5	2	2	2	2	5	5	5	5	5	1	5	5	5	0
	20	1	1	0	0	0	1	0	0	82	1.7	3	3	1	5	3	5	5	4	1	1	4	2	3	2	1	4	3	4	2	4	1	1	0	1	2	1	2	2	1	2	1	2	1	1	0	0	0	2
	18	2	1	0	0	0	1	0	0	84	1.7	3	1	1	5	1	1	1	1	3	4	1	1	2	1	1	1	4	5	1	5	0	0	0	0	5	2	0	3	0	0	3	0	0	0	0	2	2	3
	21	2	1	1	1	1	1	1	0	85	1.7	4	5	3	4	5	5	5	5	1	2	4	5	2	5	5	2	5	5	1	5	0	0	0	0	3	3	3	3	0	0	0	3	5	3	5	5	5	1
	22	1	1	0	0	0	0	0	0	86	1.7		4	2	5	4	2	4	2	1	1	3	4	1	4	5	2	5	5	1	5	0	4	0	3	3	1	4	4	0	4	1	4	4	1	0	0	0	1
	26	2	1	0	1	1	1		0	86	1.7		3	1	3	3	1	1	1	3	3	3	3	3	3	3	3	3	3	3	3	0	0	0	0	1	1	1	1	1	1	1	1	1	1	0	0	0	2
	21	1	1	0	0	0	1	0	1	88	1.7	3	5	5	5	5	1	5	5	2	2	3	3	3	3	2	3	2	3	2	3	0	0	0	0	2	2	2	2	2	2	2	2	2	2	5	5	5	2
	21	1	1	0	1	1	1	0	0	89	1.7	4	5	3	3	2	5	5	3	1	1	5	5	1	1	1	1	5	5	1	5		2			4	1	4	4	1	4	2	4	0	0	0	0	0	1
	20	2	1	0	1	1	1	0	0	90	1.7	3	4	3	3	2	4	3	2	3	2	5	4	3	3	2	3	2	4	2	4	0	1	1	0	2	0	1	0	0	1	1	0	0	0	0	0	0	0
	27	2	1	0	1	0	1	0	0	90	1.7	2	5	5	5	5	5	5	1	1	1	5	5	1	5	5	1	5	5	1	5	1	1	1	1	2	2	2	1	2	2	2	2	2	2	5	5	5	2
	37	2	2	0	1	1	0	0	0	90	1.7		5	2	5	3	5	5	3	1	1	1	5	1	5	5	1	5	5	1	5	0	0	0	0	5	5	5	2	0	0	0	0	0	0	5	5	5	1
	38	1	2	1	1	1	1	0	0	90	1.7	2																				0	2	0	0	2	0	2	3	0	2	0	0	0	0	0	0	0	0
	35	2	1	0	1	1	1	0	0	90	1.7	2	4	3	4	4	4	3	2	1	3	2	4	2	3	3	2	4	5	2	3	0	0	0	1	3	3	3	5	2	2	0	5	3	3	0	0	0	3
	20	2	1	1	1	1	1	0	0	90	1.7	3	5	1	1	3	1	3	2	1	1	4	5	1	5	5	1	5	5	1	5	1	1	1	1	1	1	1	1	1	1	1	1	1	1	1	1	1	1
	30	1	1	0	1	0	1	0	0	94	1.7	4	2	2	5	4	3	2	1	3	3	1	3	2	2	2	2	2	5	1	3	2	2	4	4	4	4	4	4	4	4	4	4	4	2	0	0	0	1
	23	1	1	0	1	0		0	0	94	1.7	3	4	2	4	2	5	3	4	2	3	4	5	4	2	2	2	3	2	3	4		2	2	2	2	1	1	1	2	2	2	2	2	2	0	0	0	2
	35	2	2	1	0	0	0	0	0	97	1.7	2	5	1	5	3	3	5	1	1	1	1	1	1	1	1	1	5	5	1	5	0	1	1	1	5	5	5	5	5	5	5	5	5	5	5	5	5	5
	36	2	3	1	1	0	1	1	0	98	1.7	3	4	4	5	5	5	5	5	1	1	1	5	1	1	2	2	2	1	1	1	0	0	0	0	3	0	3	3	5	5	5	5	5	5	5	5	5	2
	25	2	1	0	0	0	1	0	0	99	1.7	3	5	3	5	5	3	5	3	1	1	5	5	1	2	4	1	5	5	1	5	5	5	5	5	2	2	2	4	5	5	5	5	5	5	5	5	5	2
	23	1	1	0	1	1	1	0	0	100	1.7	2	1	1	3	1	1	1	1	1	1	1	1	1	2	1	5	1	3	5	2	1	1	0	1	1	1	1	0	0	0	0	0	1		0	0	0	1
	32	2	2	0	0	0	1	0	0	104	1.7	2
	29	1	1	0	0	0	1	0	0	106	1.7	4	5	4	5	5	5	5	5	1	1	5	5	1	5	5	1	5	5	1	5	0	0	0	0	4	2	2	4	4	4	4	4	4	4	0	0	0	0
	36	2	2	0	1	0	1	0	0	107	1.7	3	3	2	3	3	4	5	2	1	1	3		1	3	3	3	5	5	1	1	1	1	0	0	2	2	2	2	0	1	0	0	0	0	0	0	0	2
	35	1	1	0		1	1	1	1	108	1.7		4	5	4	5	2	4	5	4	3	2	4	3	3	4	4	4	4	4	4	0	0	0	0	2	1	1	2	0	0	0	0	0	0	2	2	2	1
	30	2	1	0	0	0	1	0	0	112	1.7	3	5	3	3	4	5	5	3	1	1	3	5	1	1	5	1	5	5	1	5	1	1	1	1	4	2	2	2	2	2	2	2	2	2	5	5	5	5
	27	2	2	0	1	0	0	0	0	140	1.7	2	3	5	5	2	4	2	1	1	3	4	5	1	1	2	2	1	5	1	5	5	1	2	2	1	0	0	1	4	4	3	1	5	5	5	5	5	0
	19	2	1	0	0	0	0	0	0	154	1.7	4	4	1	5	4	4	3	2	1	5	1	5	1	3	4	1	5	5	1	5	0	1	0	0	3	2	2	4	4	2	2	2	5	5	5	5	5	2
	38	1	1	0	0	0	1	0	0	165	1.7	4	5	2	5	2	1	5	1	1	5	5	5	1	5	3	2	2	2	2	2	0	2	0	2	4	4	4	4	0	2	0	3	0	0	0	0	0	2
	27	1	1	0	1	0	0	0	0		1.7	4	2	2	4	2	1	2	2	3	3	2	2	2	4	3	3	4	5	2	4	0	0	0	0	1	0	0	2	0	0	0	0	0	0	0	0	0	0
	20	1	1	0	0	0	0	0	0		1.7	3	3	1	3	2	1	1	2	2	2	2	2	2	3	2	2	4	4	2	3	0	0	0	0	1	0	1	2	0	0	0	0	0	0	0	0	0	0
	30	1	1	0	1	0	1	0	0		1.7		3	2	5	4	4	4	5	4	4	2	1	4	2	1	1	1	1	5	1	0	1	0	0	2	0	1	2	0	2	0	0	0	0	0	0	0	1
	19	1	1	0	0	0	1	1	0	52	1.71	3	2	1	4	1	2	2	2	4	3	2	1	1	3	1	3	3	4	2	3	0	0	0	0	2	2	2	4	0	0	0	0	0	0	0	0	0	0
	21	2	1	0	1	1	1	0	0	54	1.71	4	4	2	3	2	5	4	2	3	2	4	4	3	4	4	2	5	5	1	4	0	1	0	1	2	0	1	2	0	1	0	0	0		0	0	0	0
	28	2	2	1	1	0	1	0	0	55	1.71	4	3	1	5	1	1	1	5	5	5	1	1	5	1	1	4	1	4	2	1	0	0	0	0	1	0	1	4	0	1	0	4	0	0	0	0	0	0
	18	1	1	0	1	0	1	0	0	56	1.71	4	5	5	4	5	5	5	5	3	3	5	5	2	3	4	3	4	4	2	3	1	1	1	1	2	1	2	2	1	1	1	1	1	1	0	0	0	1
	23	2	1	0	0	0	0	0	1	57	1.71	3	2	3	3	2	5	3	2	4	3	3	2	4	2	2	4	2	3	2	3	5	1	1	5	2	1	1	4	1	1	1	1	2	2	0	0	0	0
	22	2	2	0	0	0	1	0	0	58	1.71	3
	21	2	1	1	1	1	1	1	0	59	1.71	3	4	2	5	4	3	4	4	3	3	2	2	2	2	2	2	3
	22	2	1	0	1	1	1	0	0	59	1.71	3	4	2	3	5	1	2	3	3	3	2	1	4	4	3	3	5	5	1	2	0	0	0	1	4	0	3	4	0	0	0	0	0	0	0	0	0	0
	22	1	1	0	1	0	1	0	0	60	1.71		5	5	5	5	3	3	5	5	4	4	5	1	1	1	1	4	4	5	1	0	0	0	0	0	0	0	0	0	0	0	0	0	0	0	0	0	0
	22	1	1	1	0	1	0	0	0	62	1.71	2	5	1	5	5	5	5	5	2	1	5	5	1	5	5	2	5	5	1	5	3	5	2	4	1	2	5	3	1	5	0	5	0	2	1	1	1	2
	18	1	1	0	1	1		0	0	62	1.71	3	5	2	4	5	3	5	4	3	3	4	4	2	5	4	2	3	5	1	5	0	0	0	2	4	0	2	4	1	2	2	2	0	0	0	0	0	0
	26	1	1	1	1	1	1	0	0	63	1.71	4	2	2	4	4	5	3	3	3	1	1	1	3	2	1	4	2	4	3	1	0	2	2	2	2	2	1	2	2	2	2	2	2	2	0	0	0	0
	26	1	1	0	1	0	1	0	0	63	1.71	3	2	1	5	1	1	1	1	5	4	1	1	4	1	1	1	2	2	2	5	0	0	0	0	2	0	0	2	0	0	0	0	0	0	0	0	0	0
	24	1	1	0	1	0	1	0	0	64	1.71	3	1	1	5	5	4	1	4	5	4	1	1	5	1	1	5	1	1	1	1	0	0	0	0	5	2	2	2	2	2	2	2	2		1	1	1	0
	21	1	1	0	1	0	1	0	0	66	1.71	4	4	4	5	5	5	4	4	3	4	2	3	3	2	2	3	3	3	3	2	0	0	0	0	2	1	0	1	0	0	0	0	0	0	0	0	0	0
	27	2	1	0	1	0	1	0	0	67	1.71	3	2	1	4	2	3	2	2	4	2	2	1	3	2	1	4	3	3	2	1	0	2	1	4	3	1	1	4	0	1	1	4	1		0	0	0	0
	21	1	1	1	1	0	0	0	0	68	1.71	3	1	1	5	3	5	3	5	5	1	1	1	4	3	3	5	2	2	4	4	0	0	0	0	1	0	0	1	0	0	0	0	0	0	0	0	0	0
	39	1	1	1	0	0	1	0	0	69	1.71	3	4	3	5	4	3	3	4	4	4	1	1	4	1	1	4	1	1	4	1	0	0	0	0	2	1	1	4	0	0	0	0	0	0	0	0	0	0
	22	1	1	0	1	1	1		0	70	1.71	3	3	1	3	2	5	3	3	3	2	2	1	4	2	2	4	1	2	1	2	0	1	0	0	1	1	1	4	0	2	1	0	0	0	0	0	0	0
	24	2	1	0	1	0	1	0	1	70	1.71		4	1	4	2	4	2	2	4	2	1	1	4	1	1	4	2	4	2	1	0	0	0	0	2	2	2	2	1	1	1	1	1		5	5	5	1
	22	2	1	0	1	0	1	0	0	70	1.71	3	3	1	4	5	4	4	3	3	2	4	1	3	1	1	4	4	3	1	3	0	0	0	0	3	0	0	2	0	0	0	0	0	0	0	0	0	1
	19	2	1	0	1	0	1	0	0	71	1.71	3	3	1	4	2	3	1	2	2	3	3	2	1	3	2	1	4	5	1	5	1	1	0	1	2	1	1	2	1	1	1	1	1	1	0	0	1	1
	20	2	1	1	1	1	0	0	0	71.4	1.71	4	5	2	2	5	4	5	4	1	1	5	5	2	5	5	1	5	5	1	5	1	4	1	0	4	4	4	4	1	4	1	2	0	0	0	1	0	2
	20	1	1	0	1	1	1	0	0	71.9	1.71	4	5	4	5	5	1	5	5	5	5	2	1	5	1	1	5	1	1	5	1	0	0	0	0	1	0	0	0	0	0	0	0	0	0	0	0	0	1
	20	2	1	0	1	1	1	1	0	72	1.71	4	3	1	2	3	5	5	3	3	1	3	3	2	2	2	2	4	4	1	5	2	2	1	1	4	3	4	3	3	3	2	2	2	2	0	0	0	2
	23	2	1	0	1	1	1	0	0	73	1.71	4	5	3	5	5	5	5	5	1	1	5	4	2	4	2	3	4	1	1	5	1	1	0	1	4	3	4	2	1	1	1	1	1	1	0	0	0	2
	21	1	1	1	1	1	0	0	0	73.4	1.71	4	5	1	5	5	5	4	5	2	4	3	4	3	2	2	3	3	4	1	3	1	1	0	1	2	2	2	2	1	1	1	1	0	0	1	1	1	1
	29	1	2	0	1	1	1	0	0	76	1.71	3	4	4	4	4	4	4	4	4	3	2	3	4	3	3	3	3	3	2	2	0	0	0	0	4	0	0	0	0	0	0	0	0	0	0	0	0	0
	21	1	1	0	0		0	0	0	78	1.71	3	4	1	4	4	1	3	3	4	3	3	2	3	3	2	4	3	2	3	4	0	0	0	0	5	2	0	5	0	0	0	0	0	0	5	5	5	0
	24	1	1	0	1	1	1	0	0	79	1.71	3	2	2	5	4	4	2	3	4	3	3	1	4	1	4	5	3	4	2	1	0	1	1	0	2	0	1	3	1	2	1	2	0	0	0	0	0	1
	26	1	1	0	1	1	0	0	0	80	1.71	4	3	3	2	4	3	4	3	1	2	3	3	1	2	2	1	2	3	1	3	0	1	0	1	2	1	2	2	2	2	0	1	1	1	0	0	0	0
	29	1	1	0	1	1		0	0	80	1.71	4	4	1	3	3	4	2	2	4	2	1	1	4	1	1	5	1	1	3	1	0	0	0	0	1	0	1	2	0	0	0	0	0	0	0	0	0	0
	32	1	2	0	0	0	0	0	0	80.9	1.71		2	2	4	2	1	2	2	2	2	2	2	1	1	2	2	2	1	2	2	0	0	0	0	2	1	4	4	2	2	0	1	0	0	0	0	0	0
	20	1	1	0	1	0	1	0	1	82	1.71		4	1	5	4	4	3	3	5	3	1	1	4	2	1	5	2	2	4	1	0	0	0	0	2	1	2	2	0	1	0	1	0	0	0	0	0	0
	26	1	1	0	1	1	0	0	0	84	1.71	4	5	2	4	5	5	5	5	3	1	4	4	4	3	2	3	5	3	1	2	1	1	0	0	2	0	3	2	0	1	0	0	3	0	0	0	0	1
	27	1	2	0	1	1	1	0	0	85	1.71	4	4	2	5	3	1	2	2	4	1	1	1	4	1	1	4	1	1	1	4	0	0	0	0	2	0	0	2	0	0	0	0	0	0	0	0	0	0
	39	1	1	0	1	1	1	0	0	86	1.71	3	4	1	4	5	4	5	4	2	1	5	5	3	5	4	2	5	5	2	4	0	1	2	2	2	1	0	0	1	1	1	1	0	0	0	0	0	1
	30	2	1	1	1	1	1	0	0	87	1.71	4	3	1	4	2	3	1	1	3	2	1	2	3	1	1	2	2	2	2	1	0	0	0	0	2	1	1	1	0	0	0	0	0	0	0	0	0	1
	39	1	2	0		0	0		0	87	1.71	3	5	2	5	5	3	5	5	5	4	5	5	5	5	5	2	5	5	2	5	0	1	5	4	2	0	2	2	0	2	2	2	2	2	0	2	0	0
	39	1	2	0	0	0	1	1	0	88	1.71	3	2	1	3	1	3	3	1	3	3	3	3	2	2	3	3	2	1	3	2	0	0	0	0	1	0	1	1	2	1	1	1	0	0	0	0	0	0
	25	2	1	0	1	1	1	0	1	89	1.71	4	4	3	5	5	5	5	5	3	1	1	5	1	5	5	1	5	5	1	5	2	2	2	2	4	4	3	4	2	2	2	4	1	2	1	1	1	1
	25	1	1	0	1	1	1	0	0	95	1.71	2	2	1	4	3	3	2	2	4	2	2	2	4	2	1	4	1	1	3	1	0	1	0	1	2	0	0	2	0	0	0	0	0	0	0	0	0	1
	38	1		0	0	0	0	0	0	96	1.71	3	1	1	5	1	1	1	1	1	1	1	1	1	1	1	2	1	2	1	1	2	2	2	2	2	2	2	2	2	2	2	2	2	2	5	5	5	2
	22	1	1	0	1	0	0	0	0	104	1.71	3	2	1	5	1	5	1	1	1	1	5	5	1	3	4	1	5	5	1	5	0	0	0	0	0	0	1	4	1	3	4	5	0	1	0	0	0	5
	24	2	1	0	1	0	1	0	0	106	1.71	3	4	3	4	5	2	3	4	3	2	3	3	3	4	4	2	4	5	1	4	0	0	0	0	1	1	1	2	0	1	0	3	3	3	0	0	0	1
	20	2	1	0	0	1	1	0	0	53	1.72	2	1	1	5	2	1	1	1	5	5	1	4	5	2	3	3	4	2	1	1	0	0	0	0	2	2	2	2		2	2	1	1	1	0	0	0	1
	18	1	1	0	1	0	1	0	0	58	1.72	3	1	1	5	1	1	1	1	5	5	1	1	5	1	3	2	3	2	3	3	0	0	0	0	0	0	0	0	0	0	0	0	0	0	0	0	0	0
	18	2	1	0	0	0	1	1	0	59	1.72	4	2	1	2	1	5	1	1	4	1	1	2	3	1	3	2	2	5	2	5	0	0	0	0	4	4	4	4	1	1	1	1	0	0	0	0	0	0
	20	2	1	0	1	1	1	0	0	60	1.72	3	5	1	5	5	4	5	5	2	2	4	2	2	5	4	3	5	5	1	5	0	0	0	0	3	4	4	4	0	0	0	0	0	0	1	1	1	1
	18	2	1	0	0	0	0	0	0	60	1.72	3	5	1	3	5	5	4	4	2	1	5	5	2	4	4	2	4	5	1	4	4	5	5	4	3	5	5	4	4	4	4	4	4	4	5	5	5	1
	22	1	1	1	1	1	0	0	0	60	1.72	2	5	2	5	3	2	1	5	3	5	3	4	3	3	3	2	5	5	2	4	1	2	1	2	4	2	2	4	1	3	2	3	1	0	0	0	0	0
	24	2	1	0	1	0	1	0	1	61	1.72	3	3	3	4	4	5	3	3	3	2	5	1	4	1	1	1	3	3	2	2	0	0	0	0	2	0	0	2	0	0	0	0	0	0	0	0	0	0
	29	2	1	0	1	1	1	1	0	62	1.72	4	3	2	5	5	1	3	4	5	3	4	1	5	4	3	4	1	3	1	1	1	0	0	4	4	2	2	4	2	2	2	4	0	0	0	0	0	0
	21	2	1	0	0	0	1	0	0	62	1.72	4	2	1	2	1	1	1	1	5	3	1	1	3	1	1	1	2	2	1	1	0	0	0	0	1	0	1	0	0	0	0	0	0	0	0	0	0	0
	27	2	1	0	1	1	1	0	0	62	1.72	3	1	1	2	2	1	1	2	4	4	4	1	4	1	1	4	4	1	1	1	0	0	0	0	4	4	4	4	4	4	4	4	4	4	0	0	0	3
	32	2	2	0	1	0	1	0	0	63	1.72	2	3	2	2	3	5	3	3	3	1	2	2	2	2	2	2	3	3	3	3	0	0	0	0	1	1	1	1	0	0	0	0	1	0	0	0	0	0
	36	2	3	1	1	1	1	0	0	64	1.72	3	5	5	5	5	5	3	4	5	1	1	1	5	1	1	5	1	5	5	1	0	0	0	0	3	1	1	1	1	1	1	1	1		1	0	1	0
	21	2	1	0	0	0	1	0	0	64	1.72	3	4	1	4	3	5	4	5	4	2	2	1	3	1	1	4	3	1	2	1	2	2	2	0	4	4	4	4	2	2	2	1	1	2	0	0	0	0
	20	2	1	0	1	1	0	0	0	65	1.72	3	2	1	2	3	2	2	2	2	4	4	3	2	3	1	1	2	3	1	3	0	0	0	0	2	2	2	2	0	0	0	0	0	0	0	0	0	1
	18	1	1	1	1	1	1	0	0	65	1.72	2	3	1	5	3	4	4	3	1	2	4	3	1	5	4	1	2	5	1	3	0	0	0	1	4	0	4	4	0	0	1	1	0	1	0	0	0	0
	24	1	1	0	0	0	1	0	0	65.8	1.72		5	3	4	5	4	3	4	4	3	2	1	4	1	1	4	1	3	4	1	0	3	0	0	3	1	3	4	2	4	1	2	3	1	0	0	0	0
	21	2	1	0	1	1	1	0	0	66	1.72		5	2	3	3	4	3	5	1	1	5	5	1	5	5	1	5	5	1	5	3	3	3	3	2	2	2	2	3	3	3	3	3	3	3	3	3	1
	21	1	1	0	1	1	1	0	0	66	1.72	2	4	1	4	3	3	1	3	4	4	2	1	4	1	1	4	1	4	4	1	0	0	0	0	2	0	0	2	0	0	0	0	0	0	0	0	0	0
	27	1	1	0	0	0	1	0	0	67	1.72	3	5	2	5	5	4	4	5	5	2	1	1	5	1	1	5	1	1	4	4	0	1	0	0	4	3	3	3		4	1	3	1	0	0	0	0	0
	21	1	1	0	1	0	1	0	0	67	1.72	4	5	3	5	5	1	5	5	3	3	1	3	4	1	1	3	1	3	1	1	0	1	0	0	2	0	0	2	0	0	0	1	0	1	0	0	0	1
	22	1	1	0	1	1	1	0	0	67	1.72	4	3	1	4	2	1	1	2	4	3	1	1	3	1	1	5	1	1	4	1	0	0	0	0	1	0	1	3	0	0	0	3	0	0	0	0	0	0
	21	2	1	0	1	0	1	1	0	67	1.72	3	5	1	5	5	3	5	5	5	3	2	1	5	2	1	5	3	4	2	2	0	1	0	0	3	3	3	3	0	0	0	0	0	0	0	0	0	0
	25	2	2	1	1	1	1	0	0	68	1.72	2	2	2	2	5	5	4	5	2	1	2	5	3	2	4	1	2	2	1	2	0	0	0	0	4	1	1	4	1	1	1	1	1	0	0	0	0	0
	23	1	1	0	1	0	1	0	1	68	1.72	3	5	4	5	5	5	5	5	3	2	1	4	4	2	2	4	1	1	2	1	2	2	0	0	2	2	2	2	2	2	0	0	0	0	0	0	0	0
	18	1	1	1	1	1	1	0	0	68	1.72	3	4	3	5	4	4	3	2	3	2	2	4	3	4	4	2	5	5	1	4	0	0	0	0	4	0	1	3	0	1	0	2	0	0	0	0	0	0
	20	2	1	0	1	1	1	0	1	68	1.72		5	5	4	5	5	5	5	3	5	5	3	3	3	1	1	5	5	3	3	1	5	1	1	2	2	2	2	2	2	2	2	2	0	0	0	0	1
	24	1	1	0	1	0	1	0	1	68	1.72	3	5	5	3	5	5	3	4	3	5	2		2	5	4	2	1	3	1	5	0	3	1	3	4	1	3	4	0	4	0	0	0	0	0	0	0	3
	20	1	1	1	1	1	0	0	0	68.9	1.72	4	2	1	1	1	1	3	4	3	5	2	2	3	5	2	5	1	1	2	1	0	0	0	0	2	2	3	4	0	0	0	0	0		0	2	2	2
	23	1	1	0	1	0	1	0	0	70	1.72		3	1	3	4	2	4	3	4	3	2	2	3	4	1	3	2	3	2	3	0	4	0	0	4	0	5	0	0	5	0	0	0	0	0	0	0	4
	24	2	1	0	1	1	1	1	1	70	1.72	4	5	5	5	5	5	4	5	3	1	5	3	4	2	1	3	3	1	3	2	1	2	1	0	4	4	4	4	4	4	4	2	0	0	0	0	0	3
	20	1	1	0	0	0	1	0	0	71	1.72	4	3	1	3	2	5	2	3	4	4	2	1	2	2	1	1	2	3	2	2	0	1	0	0	5	0	2	4	0	1	0	0	2	2	0	0	0	0
	21	1	1	0	1	0	1	0	0	72	1.72	3	5	5	5	5	4	5	5	2	5	1	5	2	5	3	2	2	5	1	4	1	2	1	1	2	1	2	2	1	3	1	2	2	2	0	0	0	0
	23	2	1	0	1	1	0	0	0	72	1.72	4	3	1	5	3	5	2	2	3	3	2	1	3	1	1	3	1	3	3	5	0	0	0	0	2	2	2	2	1	2	1	2	0	0	0	0	0	2
	24	1	1	0	0	0	0	0	0	74	1.72	3	3	1	5	4	1	3	3	3	4	3	1	2	4	4	1	5	5	1	4	1	1	0	1	1	1	1	1	1	1	0	2	0	0	0	0	0	0
	21	1	1	0	1	1	1	0	0	74	1.72	3	3	2	5	3	1	1	3	3	4	4	1	3	3	1	1	1	2	3	2	1	1	0	0	5	3	3	5	3	3	0	0	2		1	1	1	1
	40	1	2	0	1	0	1	0	0	75	1.72	3	1	1	5	3	1	2	3	4	5	1	1	5	1	1	5	1	3	4	4	0	0	0	0	0	0	0	0	0	1	0	0	0	0	0	1	0	0
	36	1	2	0	0	0	0	0	0	76	1.72	3	5	1	5	5	3	5	5	3	3	2	1	4	1	1	4	1	1	3	1	0	0	0	0	0	0	0	0	0	0	0	0	0	0	0	0	0	0
	23	1	1	0	1	1	1	0	0	76	1.72	3	4	2	5	4	1	4	4	3	1	1	1	1	1	2	5	1	5	3	3	0	2	0	1	4	1	4	4	1	4	0	4	0	0	0	0	0	2
	20	1	1	1	1	1	0	0	0	78	1.72	3	5	2	2	3	2	4	3	3	3	2	1	3	4	1	2	3	3	2	2	0	2	0	2	2	0	2	2	0	1	0	1	0	0	0	0	0	1
	37	1	1	0	1	0	0	0	0	78	1.72	2	3	1	4	4	2	2	4	3	3	2	1	2	2	3	3	4	5	1	5	0	0	0	1	2	0	1	2	1	0	0	1	1	1	0	0	0	0
	27	1	1	0	1	1	1	0	0	78	1.72	2	2	1	5	3	2	3	2	3	3		4	4	4		5	3	3	3	4
	26	1	1	0	1	1	1	0	0	80	1.72	3	4	2	4	3	2	4	4	4	3	2	2	4	2	2	4	2	3	4	1	0	1	0	0	1	1	2	2	1	1	1	1	0	0	0	0	0	0
	33	1	2	0	0	0	1	0	0	80	1.72	1	1	1	1	1	1	1	1	4	4	1	1	3	1	1	5	1	1	1	1	0	0	0	0	0	0	0	0	0	0	0	0	0	0	0	0	0	0
	34	1	2	0	0	0	0	0	0	80	1.72	3	2	1	5	2	2	3	2	3	3	2	1	3	3	2	2	2	3	4	4	0	1	0	1	2	0	1	2	0	1	0	0	1	0	0	0	0	0
	36	1	2	0	0	0	1	0	0	81	1.72	3	4	1	3	2	1	1	1	3	3	2	2	4	2	1	4	1	2	4	1	0	1	0	0	0	0	0	0	0	0	0	0	0	0	0	0	0	0
	21	1	1	0	0	0	1	1	0	82	1.72	3	3	1	3	2	1	4	3	4	3	1	1	4	1	1	4	1	1	3	1	0	0	0	0	1	1	1	1	0	0	0	0	0	0	0	0	0	0
	22	2	1	0	1	1	1	0	0	84	1.72	3	3	1	3	2	5	3	2	2	1	4	3	2	4	4	2	5	4	2	5	2	2	1	0	2	5	5	5	3	3	0	0	0	0	0	0	0	2
	31	2	1	0	1	1	1	1	0	84	1.72	4	2	1	4	3	3	4	5	4	4	4	3	4	4	3	3	3	4	4	2	1	1	1		1	1	1	1	1	1	0	1	0	0	0	0	0	0
	30	1	1	0	1	0	1	0	0	85	1.72	4	5	3	3	2	2	3	2	2	1	3	4	1	4	4	1	4	4	2	4	1	2	1	2	2	1	1	2	2	2	1	2	1	0	5	5	5	5
	30	1	1	0	1	0	1	0	1	86	1.72	3	4	3	5	3	2	3	3	3	3	2	3	3	3	3	3	3	3	3	3	0	0	0	0	5	0	3	5	0	2	0	0	0	0	0	0	0	2
	23	1	1	0	1	1	1	0	0	90	1.72	3	5	5	2	1	5	5	1	2	1	1	4	4	3	2	4	4	4	3	5	1	5	5	2	5	5	5	5	5	5	5	5	5	5	5	5	5	5
	35	1	1	1	0	0	0	0	0	90	1.72	2	5	5	4		5	5	3	3	5		5	3	2	4	4	5	3	3	5	1	1	5	1	2	2	2	2	2	2	2	2	2	2	0	0	0	3
	22	1	1	0	0	0	1	0	0	92	1.72	3	4	2	5	2	5	4	2	1	1	3	1	1	3	3	3	4	5	1	4	2	2	3	0	3	0	3	3	0	0	0	0	0	0	0	0	0	1
	36	2	2	0	1	1	1	0	0	93	1.72	3	2	5	5	5	5	5	5	1	1	4	4	1	4	4	1	4	4	1	4	1	1	1	1	1	1	1	1	1	1	1	1	1	1	0	1	0	1
	30	1	1	1	0	0	1	0	0	95	1.72	3	5	1	5	1	1	1	5	5	1	1	1	5	1	1	5	1	1	1	1	0	0	0	0	0	0	0	0	0	0	0	0	0	0	0	0	0	0
	33	1	2	0	0	0	1	0			1.72	3	2	1	4	1	1	1	1	5	5	1	1	5	1	1	5	1	1	1	1	0	0	0	0	2	0	0	5	0	0	0	1	0	0	0	0	0	0
	24	2	1	0	1	1	1	0	0		1.72	4	5	3	5	5	5	5	5	3	2	3	2	2	2	2	4	4	5	2	5	0	1	3	0	2	2	2	2	1	1	1	2	0	0	0	0	0	1
	35	1	2	0	1	0	1	0	0		1.73	3	3	1	5	3	2	2	2	2	3	2	1	3	1	1	4	1	2	4	2	0	2	0	0	3	2	2	3	0	3	0	0	1	0	0	0	0	1
	21	1	1	1	0	0	1	1	1	50	1.73	2	1	1	2	1	1	2	5	3	1		1	2		1		2		2	2	0	0	0	0	1		1	2	3	1	2	2	2	1	2		2	2
	22	2	1	0	1	1	1	0	0	50	1.73	3	3	3	3	3	3	3	3	4	4	1	1	4	3	1	4	1	3	3	1	0	0	0	0	2	1	2	2	0	2	2	2	2	2	0	0	0	0
	24	2	1	0	0	0	1	0	1	56	1.73	2	4	3	3	3	2	3	2	3	2	2	2	2	3	3	1	4	4	1	4	0	0	0	1	0	0	0	2	0	0	0	1	0	0	0	0	0	0
	38	2	2	0	1	1	1	0	1	58	1.73	3	5	2	4	4	4	1	4	4	3	2	1	4	1	1	4	4	1	4	1	1	2	1	1	2	2	2	2		2	2	2	2	2	0	0	0	1
	34	2	2	1	0	0	1	0	0	61	1.73	3	1	1	1	4	5	5	1	3	3	3	5	1	2	2	5	5	5	5	1	0	0	0	0	1	0	0	1	0	0	0	0	0	0	0	0	0	0
	22	2	1	0	1	1	1	1	0	62	1.73		2	1	5	4	2	2	1	4	5	1	1	3	1	1	2	2	2	3	3	1	1	1	0	2	0	0	0	1	1	1	0	0	0	0	0	0	1
	24	2	1	0	1	1	1	0	0	62	1.73		3	1	3	3	5	3	3	3	3	1	2	2	3	3	3	3	4	1	3	1	2	1	2	4	4	4	4	3	4	2	3	0	0	0	0	0	1
	21	2	1	1	1	1	1	0	0	62	1.73	3	2	2	5	2	1	2	1	2	5	3	4	4	3	1	2	1	1	1	1	0	0	0	0	5	0	0	5	0	4	4	5	0	0	0	0	0	0
	20	2	1	0	1	0	1	0	0	63	1.73	2	4	1	5	2	4	2	2	4	2	2	3	4	1	1	4	4	5	3	2	0	0	0	0	5	1	5	5	3	4	5	5	0	0	0	0	0	3
	19	2	1	0		0	1	0	0	63	1.73		1	1	3	1	2	1	1	3	2	1	3	2	2	1	1	2	1	2	1	0	1	0	1	2	0	0	2	0	1	0	2	0	0	0	0	0	0
	22	1	1	0	0	0	1	0	0	63	1.73	4	3	1	4	4	3	1	3	3	3	2	1	4	1	2	3	1	2	3	2	0	0	0	0	3	2	2	3	0	1	0	2	1	0	0	0	0	0
	23	2	1	0	1	0	1	0	0	64	1.73	4	4	2	2	4	2	2	2	1	2	3	2	2	5	4	2	5	5	1	5	4	4	4	2	4	4	4	4	4	4	4	4	4	4	0	0	0	0
	23	2	1	1	1	1	0	1	0	65	1.73	4	2	1	2	4	4	4	3	2	1	3	1	2	5	5	3	3	5	2	5	0	2	0	0	2	2	2	2	1	2	0	1	0	0	0	0	0	1
	23	2	2	0	0	0	1	0	0	65	1.73	3	3	3	3	4	2	2	3	5	3	3	3	4	2	2	5	2	5	4	2	0	0	0	0	4	2	2	2	2	2	2	2	1	1	0	0	0	0
	20	1	1	0	1	1	1	0	0	65	1.73	3	3	1	3	3	4	4	3	3	2	5	3	2	5	2	1	5	3	1	3	0	0	0	0	2	0	0	3	0	0	0	0	0	0	0	0	0	0
	21	1	1	0	1	1	1	0	0	65	1.73	4	4	2	4	4	3	4	4	5	5	2	1	5	1	1	5	3	2	4	3	0	0	0	3	2	1	2	4	0	2	2	2	2	0	0	0	0	0
	18	2	1	0	1	1	1	0	0	65	1.73	3	5	5	4	5	5	4	4	1	2	5	4	2	3	3	2	5	5	2	5	0	2	0	2	5	0	3	5	0	0	0	0	0	0	0	0	0	0
	21	2	1	1	1	1	0	0	0	67	1.73	3	5	1	2	2	5	5	5	1	1	2	1	1	5	5	1	5	5	1	5	0	2	0	2	5	5	5	5	2	2	0	0	2	0	0	0	0	5
	23	2	1	1	0	0	1	0	0	67	1.73	2	3	2	5	3	5	4	3	2	1	3	2	1	3	3	2	4	5	1	5	1	1	1	4	4	3	3	4	3	3	3	3	1	0	0	0	0	1
	23	1	1	0	0	0	0	0	0	67	1.73	2	3	1	5	5	3	4	5	3	3	1	1	4	3	2	3	4	5	1	1	0	5	1	1	2	1	2	2	2	2	2	2	0	0	5	5	5	0
	37	1	1	1	1	0	1	0	0	68	1.73	3	3	1	2	1	2	3	2	2	2	2	2	2	2	3	2	2	5	2	5	0	0	0	0	3	1	2	3	0	0	0	0	0	0	0	0	0	1
	23	1	1	0	1	0	1	0	1	69	1.73	4	4	2	5	5	3	3	4	4	2	1	2	3	3	2	3	2	2	2	1	0	1	0	0	2	0	2	2	1	1	1	1	1	1	0	0	0	0
	21	1	1	0	1	1	1	0	0	70	1.73		3	1	5	3	3	2	3	4	5	1	1	3	3	1	1	1	1	1	1	2	2	2	2	4	2	4	4	1	3	0	4	0	0	0	0	0	0
	19	2	1	0	1	1	1	0	0	70	1.73	4	5	2	4	4	5	4	3	3	1	3	3	3	4	3	1	4	4	1	2	1	0	0	0	4	2	2	4	1	1	1	0	0	0	0	0	0	1
	20	2	1	1	1	1	0	0	0	70	1.73	3	5	1	5	1	5	5	5	2	1	5	3	3	5	3	3	5	3	1	3	2	2	0	2	2	2	2	2	2	2	2	2	1	1	0	0	0	1
	18	2	1	0	1	1	1	0	1	70	1.73	4	5	3	4	5	5	5	5	3	1	3	1	4	4	2	2	5	3	1	3	3	4	0	0	4	4	4	4	4	4	4	4	0	2	0	0	0	4
	22	1	1	1	1	1	1	0	0	70	1.73	3	5	5	5	5	5	5	5	1	1	4	4	3	3	5	3	5	5	1	2	3	3	3	1	5	5	5	5	4	4	4	4	4		1	1	1	4
	20	2	1	0	1	1	1	0	1	71	1.73	3	1	5	2	5	5	5	5	3	2		1	2	2	2	3		5	2	5	0	1	0	1	2	0	2	0	0	2	2	0	3	0	0	0	0	2
	23	2	1	0	1	1	1	0	0	72	1.73		5	3	5	5	5	5	5	3	5	1	1	1	1	1	3	5	5	3	5	0	0	0	0	2	1	1	2	2	2	1	2	0	0	0	0	0	2
	30	1	1	0	1	0	1	0	0	73	1.73	3	5	4	4	4	4	4	4	3	3	4	4	4	3	3	3	4	2	3	3	1	1	0	1	2	1	2	2	1	2	0	2	0	0	0	0	0	0
	29	1	1	0	0	0	1	0	0	73	1.73	3	3	1	4	3	2	2	3	3	3	3	1	3	1	1	5	1	2	3	2	0	0	0	0	2	0	0	0	0	0	0	0	0	0	0	0	0	0
	25	1	1	1	1	1	1	0	0	74	1.73	3	2	1	2	1	1	1	2	4	4	1	1	2	2	2	1	2	3	3	3	0	0	0	0	1	0	0	0	0	0	0	0	0	0	0	0	0	0
	19	1	1	0	1	1	1	0	0	74	1.73	3	3	3	3	3	2	3	1	3	2	2	2	2	2	2	2	3	3	1	4	1	2	1	3	4	4	4	4	3	3	3	3	3	3	0	0	0	2
	22	2	1	1	0	0	1	0	0	74	1.73	2	4	1	3	2	5	5	2	1	1	5	5	1	5	5	1	5	5	1	4	0	0	0	0	3	1	1	4	0	0	0	1	0	1	5	5	5	1
	31	2	1	0	1	0	1	0	0	75	1.73	3	5	1	1	5	5	5	5	2	1	5	5	3	5	5	3	5	3	1	5	1	5	5	5	2	5	2	2	5	5	5	5	5	5	5	5	5	2
	27	2	1	0	1	1	1	1	0	75.8	1.73	4	5	4	5		5	5	5	1	1	5	3	1	3	2	1	5	4	1	3	1	4	1	0	2	2	2	2	2	4	2	2	1	0	0	0	0	1
	25	1	1	0	0	0	1	0	0	76	1.73	3	5	3	5	5	5	3	5	5	4	2	1	5	1	1	5	3	1	5	1	1	1	1	0	3	2	2	2	1	1	0	0	1	0	0	0	0	0
	19	2	1	0	0	1	0	0	0	76	1.73	2	5	1	1	3	1	5	3
	19	1	1	0	0	0	1	0	0	77	1.73	4	5	1	3	4	5	5	5	3	2	4	4	2	4	4	1	5	5	1	5	1	4	0	1	4	1	4	4	1	4	3	4	0	0	0	0	0	1
	23	1	1	1	0	0	1	0	0	78	1.73	3	3	2	4	3	4	4	3	3	2	2	4	3	4	2	3	4	3	2	4	0	1	0	1	2	0	1	3	0	1	0	2	1	0	0	0	0	1
	26	1	1	0	0	0	0	0	0	78.5	1.73	3	5	3	4	5	4	4	4	2	1	4	2	3	2	1	3	2	5	2	1	0	0	0	0	3	2	3	3	3	4	1	4	0	0	0	0	0	0
	29	1	1	1	1	0	1	0	0	79	1.73	3	5	4	4	5	5	4	5	4	2	2	1	4	1	2	4	1	1	4	1	1	1	1	1	4	4	4	4	2	2	2	2	0	0	1	1	1	1
	24	1	1	1	1	1	1	0	0	79	1.73	4	4	1	5	5	5	5	3	2	2	5	5	1	5	5	2	5	5	1	5	0	3	0	0	3	3	3	3	2	2	2	2	2	2	0	0	0	2
	22	1	1	0	1	0	1	0	0	79	1.73	4	5	3	5	5	4	5	5	5	3	4	3	5	1	1	5	1	2	5	1	0	0	0	0	5	5	5	5	0	0	0	0	0	0	0	0	0	3
	32	1	2	0	0	0	1	0	0	80	1.73		4	1	4	5	4	1	3	5	5	5	5	5	1	1	3	1	3	3	1	0	0	0	0	1	0	0	0	0	0	0	0	0	0	0	0	0	0
	26	1	1	0	1	1	1	0	0	81	1.73	4	3	1	4	2	3	3	3	2	3	3	3	3	3	3	3	2	2	3	3	0	1	1	1	2	2	2	2	0	2	2	2	2	0	0	0	0	1
	27	1	1	1	1	1	1	0	0	83	1.73	2	3	1	5	3	1	5	3	5	1	1	1	5	1	1	5	1	3	5	1	0	0	0	0	2	2	2	2	1	1	1	1	0	0	0	0	0	0
	20	1	1	0	1	1	1	0	0	85	1.73	3	3	3	3	2	4	2	2	2	1	3	4	2	2	3	2	3	4	2	3	1	1	1	1	2	2	2	2	1	1	1	1	1	1	0	0	0	1
	31	1	1	1	1	1	0	0	0	87	1.73	3	3	1	4	3	1	1	3	3	3	1	1	3	1	1	3	1	1	1	1	0	0	0	0	1	1	1	2	0	0	0	0	0	0	0	0	0	2
	28	1	2	0	0	0	1	0	0	88	1.73	3	3	1	5	5	3	3	5	3	3	3	1	2	1	1	4	1	1	2	2	0	1	0	0	1	1	1	1	1	1	0	1	1	0	0	0	0	0
	32	1	2	0	0	0	1	0	1	88	1.73	3	4	1	5	4	3	4	3	3	4	3	2	3	2	1	3	1	4	2	3	0	1	0	0	3	1	2	3	1	1	0	1	1	0	0	0	0	1
	29	2	2	0	1	1	1	0	0	89	1.73	3	3	1	5	2	4	2	3	1	4	1	1	3	1	1	4	1	3	2	2	0	0	0	0	2	1	1	2	1	1	1	3	0	2	0	0	0	1
	36	2	2	0	1	1	1	0	0	92	1.73		3	1	5	1	5	5	1	2	1	1	3	1	5	3	1	4	5	2	4	0	0	0	0	5	1	5	5	0	0	0	0	0	0	0	0	0	0
	24	2	1	1	0	0	1	0	0	94	1.73	3
	20	2	1	1	1	1	0	0	0	96	1.73	3	5	1	5	5	5	2	2	1	5	5	5	1	5	5	1	5	5	5	5	0	0	0	0	5	2	5	5	0	5	5	5	0	0	0	0	0	5
	29	2	2	1	0	0	1	0	0	98	1.73	2	5	1	5		3	5	3	2	1	3	5	1	5	4	1	5	3	1	5	1	1	0	1	4	3	4	4	3	5	3	3	0	0	0	5	0	4
	23	1	1	0	1	0	1	0	0	110	1.73	3	5	5	3	5	5	5	5	1	1	5	5	1	5	5	1	5	5	1	5	0	0	0	0	3	2	2	3	1	4	1	3	3	2	0	0	0	2
	25	2	1	1	0	1	1	1	0		1.73	3	3	1	5	1	1	1	4	3	4	1	3	2	1	2	4	4	4	4	4	0	0	0	0	2	0	0	2	0	0	0	2	0	0	0	0	0	0
	20	1	1	0	0	0	1	0	0	57	1.74	3	5	3	5	5	3	4	5	3	1	4	3	3	1	2	3	4	2	2	2	0	1	1	1	2	1	1	2	1	1	1	2	1	0	0	0	0	0
	20	1	1	0	1	0	1	0	0	60	1.74	4	5	3	3	4	5	3	2	4	4	1	1	5	1	1	4		1	4	5	3	1	1	0	0	2	1	0	1	2	2	2	2	2	5	5	5	5
	19	2	1	0	0	1	1	1	0	60.2	1.74	2	3	2	2	3	3	3	3	2	1	2	2	3	4	4	3	3	4	3	3	1	0	1	0	2	2	2	2	3	3	3	3	3	1	0	0	0	0
	19	2	1	0	1	1	1	0	0	61	1.74		3	4	3	4	5	4	3	3	1	5	5	2	5	4	2	5	5	1	5	1	0	1	1	4	2	0	2	1	0	1	1	0	0	0	0	0	4
	19	1	1	0	1	1	1	0	0	61	1.74	3	3	1	4	4	1	5	5	3	4	4	2	4	2	1	3	3	5	2	4	0	0	0	0	3	2	4	4	3	2	2	1	0	0	0	0	0	2
	26	2	1	0	0	0	1	0	1	63	1.74		5	1	5	3	2	1	1	2	1	3	1	3	1	3	1	2	1	1	1	0	0	0	0	1	0	0	1	0	0	0	4	0	0	0	0	0	0
	37	2	2	0	1	0	1	0	0	63	1.74	3	3	1	5	3	5	3	3	4	2	2	4	3	3	3	3	4	5	2	3	0	0	0	0	3	1	4	3		1	1	1	0	0	0	0	0	1
	19	1	1	0	1	1	1	0	0	63.5	1.74	3	2	1	4	3	2	3	2	4	3	1	1	2	1	1	3	1	3	1	1	0	0	0	0	1	0	0	2	0	0	1	1	0	0	0	0	0	0
	24	1	1	0	1	1	1	0	0	65	1.74	4	3	2	5	2	1	2	2	3	3	2	2	1	1	1	2	2	5	2	5	0	0	0	0	4	0	4	0	0	0	0	0	0	0	0	0	0	0
	31	2	2	0	0	0	1	1	1	66.3	1.74	4	5	1	5	3	1	4	5	5	1	1	1	5	1	1	1	1	1	5	1	0	1	0	0	2	2	2	2	1	1	1	1	1	1	0	0	0	0
	40	2	3	1	0	0	1	0	0	67	1.74	3	5	3	5	5	4	3	5	4	1	2	1	4	1	1	4	1	1	4	1	0	0	0	0	2	2	2	2	1	1	1	1	1	1	0	0	0	0
	34	1	1	0	1	0	0	0	1	67	1.74	3	5	1	3	5	1	3	3	3	3	3	1	5	3	1	3	1	3	3	1	1	2	1	2	2	1	2	2	0	2	1	2	1	1	0	0	0	0
	26	2	1	1	1	1	1	1	1	67.1	1.74	4	5	1	5	5	5	5	5	3	1	5	5	4	1	1	4	5	5	1	5	2	2	2	0	2	2	2	2	2	2	2	0	0	0	0	0	0	0
	31	2	1	0	1	0	1	0	0	68	1.74	4	3	1	3	2	3	2	3	4	4	1	1	3	1	1	4	1	1	1	1	0	1	0	0	1	1	1	1	0	1	0	0	0	0	0	0	0	0
	21	1	1	0	1	1	1	0	0	68	1.74	4	4	3	5	4	4	4	3	4	3	2	1	3	1	2	4	3	4	2	2	0	1	0	1	2	1	1	2	0	1	0	2	0	0	0	0	0	1
	24	1	1	1	0	0	1	0	0	68	1.74	3	3	2	5	4	2	3	3	4	3	3	1	4	3	3	4	2	5	3	2	0	0	0	0	2	2	2	2	1	1	0	1	1	0	0	0	0	0
	40	1	2	0	0	0	1	0	0	69	1.74	3	2	1	3	2	1	1	1	2	1	3	4	3	2	2	2	4	1	2	1	0	3	1	2	1	1	1	1	1	1	0	1	0	0	0	0	0	0
	34	2	2	0	1	1	1	1	0	69	1.74		5	2	3	5	4	5	5	2	4	5	5	2	5		4	5	5	1	2	1	1	0	0	4	4	4	4	1	1	1	1	0	0	1	1	1	5
	21	1	1	1	0	1	1	0	0	69	1.74	4	4	3	2	5	5	4	3	3	2	2	3	4	2	3	4	3	1	1	1	0	0	0	0	4	0	5	4	0	4	3	5	0	0	0	0	0	0
	22	1	1	0	1	1	0	0	0	70	1.74	4	5	4	4	4	5	5	5	4	3	2	3	3	4	4	3	4	4	2	3	0	2	0	0	4	0	2	4	0	1	0	0	0	0	0	0	0	0
	31	1	2	0	1	1	0	0	0	71	1.74		3	1	3	3	2	3	5	5	3	4	1	5	1	1	5	1	1	5	1	1	1	0	0	2	1	1	1	1	1	0	0	0	0	0	1	1	0
	34	1	1	1	1	0	1	0	0	72	1.74	3	5	4	4	4	3	4	5	4	4		4	5	4	4	4	4	4	4	3	2	2	2	2	2	2	2	2	2	2	2	2	2	2	2	2	2	2
	37	1	2	0	0	0	1	0	0	72.9	1.74	3	3	3	4	4	4	3	4	3	4	3	3	3	3	3	3	4	4	3	3	0	0	0	1	2	0	0	1	0	0	0	1	0	0	0	0	0	0
	36	1	1	0	1	0	0	0	0	73	1.74	3	3	3	3	2	2	1	4	4	4	3	3	3	3	3	4	3	2	2	3	0	0	0	0	0	0	0	0	0	0	0	0	0	0	0	0	0	0
	34	1	1	0	1	0	1	0	1	74	1.74		4	3	5	5	5	3	5	5	5	3	1	5	1	1	5	1	1	5	1	0	1	1	2	2	0	1	2	0	1	1	2	1	1	0	0	0	0
	21	2	1	0	1	1	0	0	0	74	1.74	4	5	1	3	5	3	5	3	2	1	5	5	2	5	5	1	5	5	1	5	1	1	0	0	4	4	4	4	3	3	3	2	1	1	5	5	5	2
	20	2	1	1	1	1	0	0	0	74	1.74	3	3	1	5	3	3	2	4	2	2	2	4	2	2	1	3	2	4	2	2	0	0	0	0	2	1	2	4	1	3	0	1	1	0	0	0	0	1
	20	2	1	0	1	1	1	0	0	75	1.74	2	3	1	3	3	3	3	3	3	3	5	5	4	4	4	2	5	4	1	4	0	0	0	1	2	2	2	3	2	2	2	2	1	1	0	0	0	2
	20	2	1	0	1	1	1	0	0	78	1.74	3	5	4	5	4	5	5	4	1	1	4	5	1	5	5	1	5	5	1	5	3	3	1	2	4	4	4	4	2	2	2	2	2	2	0	0	0	2
	29	1	1	1	0	1	1	0	0	78	1.74		3	1	4	3	2	2	2	4	4	2	3	4	1	1	4	1	4	3	1	0	0	0	0	1	0	1	1	1	0	0	0	0	0	0	0	0	1
	37	1	2	1	0	0	0		0	78	1.74	2	2	1	3	1	1	1	1	4	3	1	1	3	1	1	4	1	1	3	1	0	1	0	1	0	0	0	1	0	1	0	1			0	0	0	0
	19	1	1	0	0	1	1	0	0	78	1.74	4	1	1	5	1	1	1	1	5	5	1	5	5	1	1	5	1	3	1	5	0	0	0	0	0	0	0	0	0	0	0	0	0	0	0	0	0	0
	31	1	1	0	1	1	0	1	0	80	1.74	4	4	2	3	5	5	5	5	3	4	3	3	2	3	3	2	4	5	2	4	0	1	0	1	3	1	3	4	0	1	0	3	3	0	0	1	1	2
	26	1	1	0	1	1	1	0	0	80	1.74	4	3	1	2	5	3	5	5	4	4	3	3	4	3	4	3	4	3	2	1					3	3	3	3	1	1	1	1	1	1	3	3	3	0
	21	1	1	0	1	1	0	0	0	82	1.74		4	1	5	4	3	4	3	2	2	1	3	1	3	3	2	3	4	1	2	1	1	0	0	2	2	2	2	1	1	0	0	1	0	0	0	0	1
	23	2	1	0	1	1	1	0	0	83	1.74	3	1	1	5	1	1	1	1	3	3	1	1	4	1	4	4	1	2	4	1	0	0	0	0	2	1	1	1	0	0	0	0	0	0	0	0	0	0
	25	1	1	0	1	1	1	1	0	84	1.74	2	5	3	3	3	4	3	3	2	1	1	2	4	3	1	2	1	1	2	3	2	2	2	2	2	2	2	2	2	2	2	2	1	1	0	0	0	0
	28	2	1	0	0	0	1	0	0	85	1.74	2	5	1	5	3	2	5	1	3	3	4	4	3	3	3	2	5	5	4	3
	30	1	2	1	1	1	1	0		89	1.74	2	5	5	5	5	1	5	5	4	1	1	1	4	1	1	4	1	1	4	1	0	0	0	0	2	2	2	2	0	0	0	3	0	0	0	0	0	0
	34	1	2	0	1	0	1	0	0	89	1.74	3	3	2	4	3	1	1	2	3	3	2	2	3	2	1	4	1	2	1	2	0	1	0	0	0	0	1	0	1	1	0	0	0	0	0	0	0	0
	34	2	1	0	0	0	1	0	0	91	1.74	3	5	5	5	5	5	5	5	5	1	5	5	5	5	5	5	5	1	1	5	0	0	0	0	2	2	2	2	1	1	1	1	1	1	0	0	0	2
	33	2	2	0	1	1	1	0	0	93	1.74	3	4	2	5	3	3	3	2	2	1	1	2	2	3	2	2	3	4	1	4	0	1	0	1	1	0	2	1	1	1	0	0	0	0	0	0	0	1
	21	2	1	0	1	1	1	0	0	98	1.74	3	5	2	3	5	5	5	5	2	1	3	5	2	5	3	3	5	5	1	4	0	0	0	0	5	2	3	5	5	5		2	0	0	0	0	0	2
	24	2	2	0	0	0	1	0	0	100	1.74	3	5	5	5	5	5	5	5	2	1	5	1	2	1	1	2	1	2	2	1	0	0	0	0	2	2	2	2	2	0	2	2	2	2	0	0	0	0
	25	1	1	0	0	0	1	0	0	102	1.74	2	3	2	5	2	4	3	4	3	2	3	3	3	1	1	3	5	3	5	1	0	0	0	0	1	0	1	0	1	2	2	2	2	1	3	2	2	0
	18	2	1	0	1	1	0	0	0	51.5	1.75	4	4	1	3	4	4	1	3	3	4	2	5	5	1	2	2	2	4	1	1	0	0	0	0	2	2	2	2	1	1	1	3	2	1	1	1	1	0
	24	1	1	1	1	1	1	0	0	52	1.75	2	3	1	3	1	1	3	1	3	3		1	3	3	3	3	5	3	3	5	0	0	0	0	5	0	2	5	1	2	1	5	2	2	0	0	0	0
	19	1	1	0	1	1	0	0	0	52.2	1.75	4	4	2	3	2	4	3	3	2	1	5	4	4	5	5	2	4	5	1	5	1	2	1	0	4	3	3	4	2	2	2	0	4	4	5	5	5	1
	18	1	1	1	1	1	1	0	0	55	1.75	2	2	1	1	2	2	1	1	3	3	2	2	2	3	3	2	4	4	2	1	1	1	0	0	3	1	1	1	0	0	0	0	0	0	0	0	0	1
	20	2	1	0	0	0	1	0	0	56	1.75	3	5	1	5	3	2	2	5	3	2	5	5	2	5	5	2	3	3	2	4	0	0	0	0	2	1	2	2	0	1	0	0	0	0	0	0	0	1
	19	1	1	0	1	1	1	0	0	56	1.75		1	2	5	4	5	3	2	4	3	1	3	1	2	1	5	4	5	5	1	0	0	0	0	5	5	5	5	5	5	5	5	5	5	5	5	5	5
	34	2	2	0	1	1	1	0	1	59	1.75		4	1	3	2	2	1	3	3	2	4	1	2	2	1	2	3	3	2	3	0	0	0	0	2	1	0	3	0	0	0	0	0	0	0	0	0	0
	23	1	1	0	1	1	1	0	0	59	1.75	2	2	1	5	2	5	2	4	4	2	4	2	4	2	2	3	3	3	2	2	0	1	0	0	4	1	2	4	0	1	1	2	1	0	0	0	0	1
	24	1	1	0	1	1	1	0	0	59	1.75	3	2	1	4	3	5	2	4	4	2	2	1	3	2	2	4	2	2	3	1	0	2	0	2	4	1	2	4	0	1	0	2	0	0	0	0	0	0
	18	1	1	0	1	0	0	0	0	60	1.75	2	2	2	1	1	4	1	1	2	1	1	4	2	5	5	1	4	5	1	5	0	3	3	0	4	0	4	4	0	4	4	4	0		0	0	0	4
	35	1	1	0	0	0	0	0	0	60	1.75	1	5	5	5	5	5	5	5	5	1	5	5	5	1	1	1	5	1	1	1	0	0	0	0	2	2	2	2	0	0	0	0	0	0	0	0	0	1
	29	1	1	1	0	0	1	0	0	63	1.75	3	2	1	5	5	3	2	1	2	2	3	3	3	1	1	4	2	2	3	1	0	1	0	0	2	0	1	0	0	0	0	0	1	0	0	0	0	0
	20	1	1	0	1	0	1	0	0	63	1.75	3	5	3	4	4	4	3	4	4	4	4	1	4	2	1	4	2	1	4	3	2	2	2	3	3	2	2	3	2	2	2	3	2	1	0	0	0	0
	18	2	1	0	1	1	1	0	0	63	1.75	3	4	1	5	3	5	5	2	3	2	2	1	2	5	3	2	5	3	1	5	1	2	0	2	4	1	2	4	1	1	0	1	0	0	0	0	0	1
	21	2	1	0	1	1	1	0	0	64	1.75	3	4	1	5	4	1	3	4	4	3	1	1	4	1	1	4	1		3	1	0	3	0	0	2	0	2	2	0	2	0	3	0	0	0	0	0	0
	30	1	1	0	0	1	0	0	0	64	1.75	3	5	4	5	5	5	5	5	5	3	5	4	4	3		4	3	3	4	3
	29	2	2	1	1	1	1	0	0	65	1.75	2	2	1	2	3	3	3	2	4	4	3	4	1	4	2	3	5	5	1	1	0	0	0	1	3	1	1	3	0	0	0	0	0	0	0	0	0	0
	20	2	1	0	1	0	1	0	1	65	1.75	3	5	1	2	5	5	5	5	3	2	4	3	2	2	2	4	3	3	3	3	0	0	0	0	4	0	4	4	0	2	0	0	1	0	0	0	0	1
	24	2	1	0	1	1	1	0	0	66	1.75	3	3	1	5	1	4	2	4	3	2	3	2	4	3	2	1	3	4	2	4	1	1	1	0	3	2	2	3	0	0	0	0	0	0	0	0	0	1
	20	1	1	0	0	0	1	0	0	66	1.75	4	2	1	5	1	1	1	2	4	5	3	1	4	2	1	4	3	1	3	1	0	0	0	0	2	0	1	2	0	1	0	0	2	0	0	0	0	0
	20	2	1	0	1	0	1	0	1	68	1.75	3	5	3	3	5	5	3	5	3	3	3	1	2	1	2	1	3	2	2	2	0	0	0	0	4	2	3	4	0	1	0	0	0	1	0	0	0	2
	18	1	1	0	1	0	0	0	1	68	1.75	3																				0	0	0	0	4	4	4	4	0	0	3		0	0	0	0	0	0
	18	1	1	0	0	0	1	0	0	69	1.75	2	2	1	2	3	5	3	4	4	3	2	2	4	2	2	5	4	2	3	4	0	1	1	1	4	0	1	4	0	1	1	2	1	0	0	0	0	0
	21	1	1	1	0	0	1	0	0	69	1.75	3	5	3	5	5	1	1	5	5	5	4	1	5	1		5	1	1	4	1	0	0	0	0	4	4	4	4	4	4	0	4	0	0	0	0	0	0
	18	1	1	0	0	0	1	0	1	69	1.75	3	3	3	2	2	1	1	2	3	2	2	2	3	3	3	3	3	4	4	1	0	0	0	1	5	0	5	5	0	3	0	5	0	0	0	5	0	1
	18	1	1	0	1	1	1	0	0	70	1.75		2	1	4	3	2	4	4	3	3	4	3	3	4	3	2	4	2	2	1	0	1	0	4	1	0	1	4	0	1	0	0	0	1	0	0	0	1
	21	1	1	0	1	1	1	1	0	70	1.75		3	1	5	3	3	1	3	5	3	1	1	4	2	1	4	2	2	3	1	0	0	0	0	3	0	0	3	0	0	0	0	0	0	0	0	0	0
	25	2	1	0	1	1	1	0	0	71	1.75	3	4	2	5	3	5	3	3	4	2	2	2	3	1	1	3	3	3	4	4	1	1	1	1	3	2	2	3	1	1	1	1	0	1	0	0	0	1
	22	1	1	0	0	0	1	0	0	72	1.75	3	4	1	5	5	3	4	5	3	2	1	1	5	1	1	3	1	2	2	2	0	1	0	0	2	0	1	1	0	1	0	1	0	0	0	0	0	0
	18	1	1	0	1	1	1	0	0	72	1.75	4	5	5	5	5	5	5	5	4	3	4	1	4	1	1	5	2	3	4	1	1	2	0	0	2	1	2	2	1	4	0	2	2	2	0	0	0	0
	21	1	1	0	0	0	1	0	0	72	1.75	3	5	1	5	5	5	3	5	5	3	2	1	5	1	1	5	1	1	3	2	0	0	0	0	1	0	0	0	0	0	0	0	0	0	0	0	0	0
	24	1	2	0	0	0	1	0	0	72	1.75	3	5	1	5	5	5	5	5	3	3	5	1	3	3	2	4	3	3	1	1	0	3	0	0	4	1	3	2	3	3	0	2	3	0	0	0	0	0
	22	1	1	0	1	0	1	0	1	73	1.75	3	5	1	4	5	5	5	5	3	2	1	1	4	1	1	1	2	2	4	1	0	2	0	0	3	2	2	2	3	3	2	2	3	2	1	1	0	0
	20	1	1	0	1	1	1	0	0	73	1.75	3
	27	2	2	1	1	1	1	0	0	74	1.75	3	5	4	4	5	4	5	5	3		3	1	3	2	2	2	1	1	2	2	0	2	2	1	4	2	5	5	2	5		0	0	0	0	4	0	5
	24	1	1	0	1	0	1	0	0	74	1.75	4	5	5	5	5	5	5	5	4	2	1	1	4	1	1	4	3	3	2	2	0	1	0	0	3	0	1	2	0	1	0	0	0	0	0	0	0	1
	19	1	1	0	1	1	1	0	0	74	1.75	4	5	5	5	5	5	5	5	2	1	1	3	4	2	2	3	4	4	1	4	3	4	2	2	4	2	2	4	3	3	2	4	0	1	0	0	0	0
	22	1	1	1	1	1	1	0	0	75	1.75	4	5	1	4	5	4	5	5	3	2	2	2	4	4	2	3	1	5	2	4	1	4	0	3	2	1	3	3	1	4	0	3	2	1	0	0	0	0
	27	2	1	0	1	1	1	0	0	75	1.75	3	3	3	3	4	5	5	5	2	1	4	4	2	3	2	3	4	3	2	3	0	0	0	0	3	3	3	3	2	2	2	2	0	0	0	0	0	1
	22	2	1	1	1	1	0	0	0	75	1.75	3	4	1	5	3	5	5	3	4	4	2	3	4	1	1	5	1	3	1	1	0	0	0	0	5	5	4	5	0	5	0	0	0	0	0	0	0	5
	18	2	1	1	0	0	0	0	0	75	1.75	3	5	1	5	3	3	5	2	1	1	1	1	1	3	4	3	3	5	1	4	0	0	0	0	2	0	2	2	0	0	0	2	0	0	0	0	0	2
	22	1	1	0	1	1	1	0	0	76	1.75	4	4	1	4	4	3	5	4	3	3	2	4	3	3	3	3	5	5	1	3	0	2	0	2	2	0	3	2	1	3	0	2	1	0	0	0	0	2
	21	1	1	0	1	0	1	0	0	76	1.75	3	5	1	5	5	5	2	5	4	1	2	4	4	1	1	5	1	1	4	1	3	3	3	3	3	2	3	3	2	2	2	2	2	2	0	0	0	1
	25	2	1	1	1	1	0	0	0	77	1.75	4	3	3	3	5	3	4	3	3	3	3	3	3	4	2	2	3	4	1	2	1	2	0	1	4	1	3	4	1	3	1	1	0	0	0	2	2	3
	24	1	1	0	1	1	1	0	0	78	1.75	4	1	1	5	1	1	1	1	5	5	1	1	5	1	1	5	1	1	5	1	0	0		0	1	0	0	1	0	0	0	4	0	0	0	0	0	0
	18	1	1	0	0	1	1	0	0	79	1.75	4	4	2	5	4	4	3	4	4	2	1	1	4	1	2	4	1	1	4	1	0	0	0	0	2	0	0	3	0	0	0	3	3	3	0	0	0	0
	29	1	2	0	1	0	1	0	0	80	1.75	3	4	2	5	4	3	2	4	3	2	2	1	4	2	1	5	1	3	3	3	1	1	0	0	1	0	1	1	0	1	0	0	0	0	0	0	0	1
	25	2	2	0	0	0	0		0	83	1.75	3
	20	1	1	0	1	0	1	0	0	83	1.75	2	5	2	2	5	5	5	5	3	5	1	5	5	4	5	1	5	5	1	5	2	2	2	0	2	2	2	2	2	2	2	2	2	0	0	0	0	2
	27	1	2	0	0	0	1	0	0	83	1.75	2	2	1	4	2	1	1	1	3	5	1	2	3	1	2	4	1	3	2	4	0	3	0	0	3	0	1	3	0	1	0	0	1	0	0	1	1	0
	27	1	1	0	0	0	1	0	0	83	1.75	4	4	3	5	4	4	5	3	3	1	1	3	1	1	2	2	4	4	1	3	0	2	0	0	3	0	3	3	0	3	0	3	0	0	0	0	0	0
	19	1	1	0	0	0	0	0	0	83.5	1.75	4	5	1	3	5	3	3	5	2	3	1	2	2	1	2	2	2	1	3	2	0	1	0	0	4	2	2	4	2	1	0	0	0	0	0	0	0	2
	29	2	1	1	1	1	0	1	0	84	1.75		5	1	1	1	1	4	1	1	1	4	5	1	5	4	1	5	5	1	5	5	5	5	5	3	3	3	4	2	2	2	3	2	0	0	0	0	4
	29	1	1	0	0	0	1	1	0	84	1.75	4	2	2	5	3	2	2	1	3	3	3	2	3	1	1	2	3	4	2	1	0	0	0	0	3	0	1	4	0	0	0	0	0	0	0	0	0	0
	26	1	2	0	1	1	1	0	0	85.8	1.75	3	5	1	5	5	2	4	3	2	4	1	5	3	4	3	4	4	5	1	2	0	0	0	0	3	2	4	3	1	4	0	2	3	2	1	1	1	1
	18	2	1	0	0	0	1	0	1	86	1.75	4	2	1	3	2	3	1	1	3	3	3	3	3	3	3	2	2	4	1	4	0	1	0	0	2	0	0	2	0	1	0	1	1	2	0	0	0	1
	28	1	1	0	1	1	0	0	0	87	1.75	3	3	3	5	4	3	4	3	1	2	2	2	4	4	4	2	4	5	2	5	0	2	0	1	1	0	2	2	0	2	0	2	0	0	0	0	0	1
	23	1	1	0	1	0	0	1	1	89	1.75		5	5	5	5	5	5	5	1	1	1	5	5	4	4	5	5	5	5	5	1	1	1	1	5	5	5	5	5	5	5	5	5	5	5	5	5	5
	28	2	1	0	1	1	1	0	0	89.5	1.75	3	4	1	5	2	3	3	2	2	2	3	3	2	2	3	4	2	5	1	4	0	0	0	0	0	0	0	2	0	1	0	0	0	0	0	0	0	1
	18	2	1	0	1	1	1	0	1	90	1.75	4	5	5	2	5	5	5	4	1	1	2	5	1	5	5	2	5	5	1	5	1	2	1	0	4	3	4	4	3	4	2	1	1	4	1	5	5	4
	19	2	1	1	1	1	0		0	90	1.75	2	3	2	5	2	3	2	2	2	3	5	5	2	3	4	2	4	5	4	1	0	0	0	0	2	2	2	2	0	0	0	0	0	0	0	0	0	1
	22	1	1	0	0	0	0	0	0	96	1.75	4	3	1	5	3	5	5	4	1	1	5	5	2	5	5	2	5	5	1	2	2	2	0	3	4	3	3	0	4	0	0	0	0	0	0	0	0	0
	27	1	2	1	0	0	1	0	0	96	1.75	3	3	1	4	2	2	4	3	3	4	3	2	2	4	3	3	4	4	1	4	0	0	0	0	1	0	1	1	0	0	0	0	0	0	0	0	0	0
	40	2	1	0	0	0	1	0	0	100	1.75	2	4	2	4	2	3	2	2	3	3	3	3	3	3	3	3	3	3	3	3	1	1	1	1	4	2	4	4	2	2	2	2	0	0	0	0	0	2
	30	1	2	0	1	1	1	0	0	105	1.75	2	1	1	5	1	1	1	1	4	2	1	1	5	3	1	1	1	1	1	1	0	0	0	0	0	0	0	0	0	0	0	0	0	0	0	0	0	0
	23	1	1	0	1	1		0	0		1.75	3	5	2	4	5		4	3	3	2	2	2	4	1	3	3	1	1	4	1	0	1	0	0	3	0	0	4	0	1	1	0	0	0	0	0	0	0
	30	1		0	0	0	1	0	1	65	1.76	2	4	3	4	4	2	1	4	5	5	2	2	4	1	2	4	2	5	1	4	0	0	0	1	4	1	1	2	1	0	0	0	2	1	1	1	0	0
	20	2	1	0	1	1	1	0	0	52	1.76	3	3	1	4	5	5	1	4	3	2	4	5	3	3	3	2	5	5	2	3		1	1	3	2	1	2	2	1	2	1	2	2	1	0	0	0	0
	18	1	1	0	0	0	1	0	0	62	1.76	4	5	3	3	5	4	5	4	1	2	4	3	2	4	3	3	5	4	3	3	1	1	1	5	4	2	2	5	1	1	1	4	1	2	0	0	0	0
	40	2	1	1	1	1	1	0	0	65	1.76	3	4	3	3	4	4	3	5	3	3	3	3	4	4	3	3	3	3	4	3	0	0	0	0	2	0	0	2	0	0	2	0	0	0	0	0	0	0
	19	1	1	0	0	0	1	0	0	65	1.76		4	3	4	3	3	3	3	5	4	2	1	4	2	1	5	3	2	2	1	0	0	0	1	4	0	1	4	1	1	0	0	0	0	0	0	0	0
	28	2	1	0	0	0	1	1	1	67.6	1.76	4	5	3	5	5	5	5	5	2	3	4	2	2	4	1	3	3	1	2	2	1	1	0	0	3	3	3	2	2	3	2	2	0	0	0	0	0	0
	20	1	1	0	1	1	1	0	0	68.7	1.76	3	2	2	5	3	2	1	2	4	2	1	2	3	1	1	3	1	2	3	1	1	0	1	0	4	0	1	3	1	1	1	0	0	0	0	0	0	0
	24	1	1	0	0	0	1	0	0	70	1.76	3	4	4	3	3	4	4	3	2	2	2	1	2	3	2	3	4	4	1	5	1	1	5	3	3	0	2	4	0	2	2	4	0	0	0	0	0	1
	23	1	1	0	0	0	0	0	0	70	1.76	3	4	3	4	3	4	3	3	2	2	3	3	3	3	3	3	3	3	3	3	0	3	3	3	5	4	2	2	2	3	3	3	3	2	5	0	0	3
	24	1	1	0	0	0	1	0	0	70	1.76	3	3	1	5	4	4	3	3	3	3	2	1	3	4	2	3	4	4	2	4	0	1	0	0	2	0	2	4	0	1	2	2	0	1	0	0	0	2
	28	1	1	0	0	0	0	0	0	70.4	1.76	2	4	2	3	4	2	4	2	3	2	4	4	2	4	4	2	5	5	1	4	0	0	0	0	4	0	0	4	0	0	0	0	0	0	0	0	0	0
	22	1	1	0	0	0	1	0	0	71	1.76	4	3	3	1	2	1	3	2	3	1	3	1	3	2	1	1	3	4	3	1	0	1	1	0	4	0	1	4	1	1	1	3	0	0	0	0	0	0
	36	1	2	0	1	0	1	0	0	71	1.76	4	2	1	4	4	2	2	4	4	3	2	2	4	2	2	4	2	2	4	2	0	0	0	0	0	0	3	2	0	0	0	0	0	0	0	0	0	1
	20	1	1	1	1	1	1	0	0	72	1.76	4	5	2	5	5	3	5	5	5	3	4	2	3	1	1	5	1	1	4	2	2	2	2	1	3	3	3	3	4	4	4	4	2	2	0	0	0	0
	30	1	1	0	0	0	1	0	0	72	1.76	3	5	5	4	5	5	5	5	3	1	2	1	2	2	1	1	1	5	2	2	1	3	1	1	3	1	2	4	0	2	1	1	0	0	0	0	0	1
	35	1	1	0	0	0	1	0	0	72	1.76		3	3	4	4	2	5	4	4	5	1	1	4	1	1	4	3	3	3	1	0	0	0	0	1	0	0	1	0	0	0	0	0	0	0	0	0	0
	24	1	1	0	1	1	1	0	0	72	1.76	3	3	4	3	3	3	2	3	4	3	1	1	4	4	3	3	3	3	3	3	0	0	0	0	5	0	0	5	0	0	0	0	0	0	0	0	0	0
	24	1	1	0	1	1	1	0	0	74	1.76	4	5	1	5	3	1	3	3	3	5	3	3	3	2	1	4	2	3	2	3	0	4	0	0	4	0	2	4	0	4	0	0	0	0	0	0	0	0
	21	1	1	0	1	0	1	0	0	75	1.76	3	5	3	3	4	1	2	1	4	2	2	2	3	2	2	3	2	2	3	4	1	1	1	1	2	2	2	2	1	1	1	1	0	0	0	0	0	0
	19	2	1	0	0	0	1	0	0	75	1.76	3	5	1	5	5	5	5	4	2	2	3	4	3	4	2	2	3	4	1	4	0	1	1	0	1	1	1	1	1	1	1	0	1	0	5	0	0	1
	26	1	1	0	1	1	1	0	0	76	1.76	3	3	3	3	4	4	2	2	3	4	2	2	4	2	2	4	2	4	4	2	0	0	0	0	2	0	0	0	0	0	0	0	0	0	0	0	0	0
	27	1	1	0	1	1	1	0	1	76	1.76	2	4	1	5	2	1	3	5	4	2	5	1	3	3	4	5	5	2	1	5	0	3	0	0	2	0	3	3	0	3	0	0	0	0	0	0	0	0
	23	1	1	0	1	0	1	0	0	76	1.76		4	3	5	5	3	4	4	4	4	3	1	4	3	1	4	2	3	2	1	0	0	0	0	2	0	0	2	0	0	0	0	0	0	0	0	0	0
	30	1	1	0	1	1	0	0	0	76	1.76	4	5	1	5	4	4	3	5	4	4	4	1	4	1	1	5	2	4	4	1	0	0	0	0	3	3	3	3	0	0	0	0	0	0	0	0	0	0
	26	2	1	0	1	0	1	0	0	77	1.76		5	3	5	5	2	5	5	2	3	3	1	1	2	1	3	2	2	3	3	0	1	0	0	3	3	3	3	2	2	0	2	0	0	0	0	0	0
	36	1	2	0	0	0	1	0	0	78	1.76	3	5	4	5	4	4	4	5	4	3	1	2	3	2	1	4	3	4	2	2	2	4	0	0	2	2	2	2	0	0	0	0	0	0	0	0	0	0
	21	1	1	0	0	0	0	0	0	80	1.76	4	5	2	5	5	5	5	5	2	1	5	3	2	5	5	5	5	5	1	4	0	0	0	0	2	1	1	3	0	0	0	0	0	0	0	0	0	0
	18	1	1	0	1	0	1	0	0	80	1.76	2								1	1	1	1	1	1	1	1	1	1	1	1
	31	2	1	1	1	0	1	0	0	80	1.76	3	5	3	5	3	5	3	3	3	1	2	3	2	4	3	3	4	4	1	5	1	1	1	1	3	1	1	1	1	1	1	1	0	0	5	5	5	0
	26	1	1	0	1	1	1	0	0	80	1.76		5	5	5	5	5	5	5	3	3	3	3	3	3	3	3	3	3	3	3	3	3	3	3	3	3	3	3	3	3	3	3	3	3	3	3	3	3
	27	1	1	0	1	1	1	0	0	82	1.76	3	5	3	4	2	2	5	4	5	5	1	1	5	1	1	5	1	1	5	1	1	1	1	1	2	1	1	1	1	1	1	1	1	1	0	0	0	1
	24	1	1	0	0	0	0	0	0	82	1.76		3	3	3	3	3	3	3	3	3	3	3	3	3	3	3	3	3	3	3	0	0	0	0	2	2	2	2	0	2	0	2	0	0	0		0	0
	20	2	1	0	1	1	1	0	0	82	1.76	3	2	1	3	2	3	1	2	5	4	1	1	4	1	1	4	1	3	2	2	0	0	0	0	2	0	0	4	0	0	0	0	0	0	0	0	0	0
	38	2	2	0	1	0	0	0	0	82	1.76	3	3	1	3	1	3	5	1	1	1	2	5	1	5	5	1	5	5	1	5	0	5	0	5	2	0	5	5	0	5	0	5	0	0	5	5	5	2
	29	1	1	1	1	0	1	0	0	84	1.76	3	2	1	5	3	1	1	2	3	3	2	1	3	1	1	5	1	1	4	1	0	3	0	2	4	0	1	4	0	3	0	2	0	0	0	0	0	0
	29	2	1	0	0	0	0	0	0	90	1.76	2	3	2	3	2	1	2	3	1	1	2	5	1	5	5	1	5	5	1	5	0	1	1	3	0	0	1	1	0	1	0	1	0	0	0	2	1	2
	23	2	1	0	1	0	1	0	0	96	1.76	4	3	1	3	3	3	3	2	1	1	1	5	2	2	3	2	4	5	1	5	0	0	0	0	4	4	4	4	0	0	0	0	0	0	1	1	1	2
	36	1	1	1	0	0	1	0	0	98	1.76		5	1	5	5	1	1	1	4	1	1	1	1	1	1	1	1	1	1	1	0	0	0	0	0	0	0	0	0	0	0	0	0	0	0	0	0	0
	39	2	2	0	0	0	0	0	0	100	1.76	3	5	5	5	5	5	5	1	1	1	1	5	1	5	5	1	5	5	1	5	2	2	2	1	2	2	2	2	2	2	2	2	2	2	5	5	5	2
	23	1	1	0	1	1	1	0	0	100	1.76	3	3	1	3	2	4	4	3	2	3	1	4	2	4	4	4	4	4	1	3	0	1	0	0	1	0	1	1	0	1	0	1	0	0	0	0	0	1
	19	1	1	1	1	1	0	0	0	110	1.76	3	3	3	3	3	3	3	3	2	2	2	2	2	2	2	2	2	2	2	2	0	0	0	0	0	0	0	0	0	0	0	0	0	0	0	0	0	0
	19	2	1	0	1	1	1	0	0	48	1.77	3	5	2	5	5	5	4	5	3	2	4	5	4	5	3	2	5	2	1	5	1	1	1	0	4	4	4	4	3	3	3	3	0	0	0	0	0	0
	22	1	1	0	0	1	1	0	0	58	1.77		1	1	5	1	1	1	1	5	1	1	1	3	1	1	3	1	1	3	1	0	0	0	0	1	0	0	0	0	0	0	0	0	0	0	0	0	0
	18	1	1	0	1	0	0	0	1	63	1.77	2	2	1	4	1	5	1	2	4	2	2	2	3	3	2	2	3	3	2	2	0	0	0	1	1	0	0	1	0	0	0	0	0	0	0	0	0	0
	20	2	1	0	1	1	1	0	0	65	1.77		5	1	5	5	4	5	5	3	1	1	1	3	1	1	3	5	5	1	5	0	0	0	0	4	2	4	4	1	1	1	2	0	0	0	0	0	2
	40	2	1	0	1	1	1	1	0	66	1.77	2	3	1	5	3	2	4	4		4	1	1	2	1	1	3	1	4	4	1	0	1	0	0	1	1	1	1	1	1	1	1	1	1	0	0	0	0
	21	1	1	1	1	1	1	0	0	66	1.77	4	5	5	5	5	2	5	1	3	3	2	3	3	3	3	3	3	3	3	3	0	1	0	0	2	0	2	2	0	2	0	1	1	1	0	1	1	1
	24	1	1	0	1	1	1	0	1	66	1.77	3	3	1	5	4	1	3	3	4	2	3	1	4	1	1	4	2	2	4	1	0	0	0	0	4	0	0	3	0	1	0	0	1	1	0	0	0	2
	24	1	2	1	1	1	1	0	0	67	1.77	2	2	1	5	1	1	1	1	5	5	5	1	5	1	1	1	1	4	1	1	0	0	0	0	2	0	0	0	0	0	0	0	0	0	0	0	0	0
	18	1	1	0	1	1	1	0	0	67	1.77	4	2	2	5	2	4	2	2	5	3	2	2	4	3	2	3	3	5	4	2	0	0	0	0	2	0	1	2	0	0	0	1	0	0	0	0	0	0
	22	2	1	0	1	0	0	0	0	68	1.77	4	4	1	2	1	5	3	1	3	3	5	5	1	5	5	2	3	4	1	5	1	2	1	4	4	2	3	4	1	2	1	4	1	1	0	5	2	2
	25	1	1	0	1	0	1	0	0	68.3	1.77	3	3	5	2	5	5	3	4	2	3	5	4	2	5	4	2	5	5	1	4	1	1	1	3	4	2	3	4		2	3	3	2	5	5	5	5	4
	21	1	1	1	1	1		0	0	69	1.77		5	2	3	3	3	3	3	3	2	4	4	3	3	3	3	5	5	1	5	0	0	1	1	2	2	2	2	0	0	2	2	0	0	0	0	0	2
	22	2	1	0	0	0	0	0	0	70	1.77	3	5	3	4	3	4	3	3	2	1	1	1	2	2	2	2	2	2	1	5	0	0	0	0	3	0	4	4	0	0	0	0	0	0	0	0	0	0
	29	1	1	0	0	0	1	0	1	71	1.77	3	5	4	3	5	2	5	4	5	4	1	1	5	1	1	2	1	1	5	3	0	0	0	1	2	2	3	2	1	1	1	1	1	1	0	0	0	0
	26	1	1	0	1	1	1	0	0	71	1.77	4	5	5	5	5	5	3	5	4	2	1	1	4	1	1	4	2	1	2	1	1	1	1	1	2	1	1	2	1	1	1	2	0	0	0	0	0	0
	30	1	1	0	1	1	1	0	0	72	1.77		5	3	5	5	4	3	4	4	3	1	1	4	1	1	5	1	4	4	2	0	0	0	0	2	1	1	2	1	1	0	1	0	0	0	0	0	0
	31	1	2	0	1	1	1	0	0	75	1.77	3	3	1	4	2	3	3	3	3	2	1	1	3	2	1	4	2	2	3	1	0	3	0	3	2	1	2	3	0	2	0	0	0	0	0	0	0	0
	26	1	1	0	1	0	1	0	1	77	1.77		4	4	5	5	4	4	5	3	4	4	2	4	1	1	5	2	2	2	1	0	1	0	0	2	3	3	3	2	2	0	2	0	0	0	0	0	0
	25	1	1	0	1	1	1	0	0	78	1.77	3	3	1	4	3	1	1	2	3	5	2	1	3	1	1	3	1	2	1	1	0	0	0	0	2	2	2	2	0	0	0	0	0	0	0	0	0	0
	25	1	1	0	1	1	0	0	1	79	1.77	3	5	4	5	5	4	5	5	4	1	1	1	4	1	1	1	1	1	5	1	0	0	0	0	1	0	1	2	0	0	0	0	0	0	0	0	0	0
	32	1	1	1	1	1	1	0	0	80	1.77	4	3	1	3	2	1	3	2	2	2	3	3	2	2	2	2	2	2	2	3	0	0	0	0	2	1	1	2	0	0	0	0	1	1	0	0	0	1
	22	1	1	0	1	1	1	0	0	80	1.77	3	2	1	3		2	2	3	4	4	2	1	5	4	1	2	4	2	3	1	0	2	0	0	3	1	1	3	0	0	0	0	0	0	0	0	0	1
	20	2	1	0	1	0	1	0	0	81	1.77	4	5	4	5	5	5	5	5	1	1	3	2	2	1	1	3	2	3	2	2	1	3	2	3	4	3	4	4	1	1	1	1	1	1	0	0	0	0
	40	1	2	0	1	1	1	0	0	82	1.77		2	1	5	2	3	2	2	3	4	2	2	3	2	2	3	2	2	3	2	0	1	0	1	1	0	1	1	1	1	0	1	0	0	0	0	0	0
	22	1	1	0	0	0	1	0	0	84	1.77	4	5	1	4	4	2	5	4	1	2	4	5	2	4	4	1	4	3	1	3	0	1	0	0	2	2	4	3	1	3	0	2	0	0	0	2	0	1
	24	1	1	0	1	1	1	0	0	87	1.77	2	3	1	5	3	5	2	3	2	1	2	3	1	2	2	2	3	4	1	2	0	3	0	4	3	0	4	5	0	3	0	5	3	1	0	0	0	0
	20	1	1	0	1	1	1	0	0	89	1.77	3	4	3	4	4	4	5	4	2	3	3	4	1	3	4	2	5	4	1	4	1	2	0	0	2	0	1	3	1	2	0	2	0	0	0	0	0	0
	30	1	1	1	0	0	1	0	0	96.4	1.77	3	5	3	4	4	4	4	3	2	3	1	3	3	3	4	4	4	2	3	2	0	4	0	0	5	4	4	5	2	3	1	3	0	1	0	0	0	2
	28	1	1	1	0	0	0	0	0	102	1.77	3	4	1	5	5	5	5	4	3	2	2	3	2	1	1	2	2	3	2	3	0	3	0	0	2	2	2	2	0	1	0	0	0	0	0	0	0	1
	22	2	1	0	1	1	1	0	0	52	1.78	4	4	1	5	3	4	1	3	5	3	1	1	5	1	1	5	1	3	4	1	0	0	0	1	2	2	2	2	0	0	0	0	0	0	0	0	0	0
	23	1	1	0	1	1	1	0	0	59	1.78	2	2	1	5	1	5	1	3	4	2	2	2	4	2	2	2	3	1	3	1	1	1	1	1	4	1	2	4	0	1	1	2	0	0	0	0	0	1
	18	1	1	0	1	1	0	0	0	59	1.78	3	1	1	4	3	1	2	1	3	5	1	1	2	1	3	4	5	5	1	3	0	1	0	0	3	0	1	3	0	1	0	0	0	0	0	0	0	0
	19	1	1	0	1	0	1	0	0	62	1.78	2	4	1	3	3	4	3	2	3	3	5	4	2	2	2	3	3	4	2	4	0	1	2	0	2	0	1	1	0	0	2	0	0	0	0	0	0	0
	20	1	1	0	1	1	1	0	0	63	1.78	4	4	2	3	1	4	2	4	2	2	2	4	3	3	4	2	1	2	5	3	0	0	0	0	3	0	2	3	1	1	0	2	1	0	0	0	0	0
	23	1	1	0	0	0	1	0	0	63	1.78	4	4	1	5	1	3	2	2	5	4	1	1	4	2	1	5	3	4	2	2	0	0	0	0	3	0	0	3	0	2	0	0	1	0	0	0	0	0
	20	1	1	1	1	1	1	0	0	63	1.78	2	5	5	5	5	1	3	3	3	5	1	1	3	1	1	5	1	3	1	3	0	2	0	0	2	2	2	2	0	2	0	0	0	0	0	0	0	1
	24	1	1	0	0	0	0	0	1	63	1.78	3	3	3	3	3	3	4	3	1	1	1	3	1	1	4	2	4	4	4	4	0	0	0	0	4	4	4	4	4	4	4	4	4	4	0	0	0	0
	19	1	1	0	0	0	1	0	0	64	1.78	2	4	1	5	4	4	4	3	2	1	5	4	2	5	3	3	3	5	2	5	0	0	0	0	4	3	5	4	0	0	0	0	0	0	0	0	0	1
	32	1	1	0	1	0	0	0	0	65	1.78	2	3	4	5	5	5	4	5	3	2	3	2	4	2	1	5	3	4	1	1	3	3	0	4	5	3	3	5	1	1	0	3	4	2	0	0	0	2
	20	1	1	0	0	0	0	0	0	68	1.78	3	1	1	1	1	1	1	1	4	4	1	1	4	2	4	4	1	1	1	1	0	0	0	0	0			5	0	0	0	0	0	0	0	0	0	0
	29	2	2	1	1	1	1	0	0	69	1.78	3	5	3	3	4	3	3	3	3	3	3	3	4	3	3	3	3	3	3	3	0	0	0	0	2	1	1	2	0	0	0	0	0	0	0	0	0	0
	21	2	1	0	1	1	1	0	1	69	1.78	4	4	1	3	4	4	4	5	4	4	2	1	4	1	1	4	5	5	1	5	0	1	0	0	4	3	3	4	1	1	1	4	0	2	0	0	0	2
	25	1	1	0	1	1	1	0	0	69	1.78	2	5	2	4	4	5	4	4	3	1	3	3	3	4	4	2	5	5	1	4	0	1	0	1	2	1	3	2	1	1	1	1	1	0	0	0	0	0
	37	2	2	0	0	0	0	0	0	70	1.78	2	1	1	1		5	5	5	1	5	1	3	1	4	1	3	1	1	1	3	1		1	1	0	1	1	0	0	0	0	1	2	2	0	1		1
	20	2	1	0	0	0	0	0	0	70	1.78	4	3	1	3	4	4	2	2	2	1	3	4	1	3	3	1	5	3	1	2	0	1	0	0	2	0	1	3	1	1	1	0	1	0	0	0	0	1
	18	2	1	1	1	0	0	0	0	70	1.78	2	5	1	4	1	5	5	4	2	3	1	2	4	1	1	5	5	1	1	2	2	1		0	5	3	3	0	4	2		0	5	1	0	0	3	2
	33	1	1	1	1	1	1	0	0	71	1.78	3	2	1	4	2	2	1	2	4	3	1	1	4	2	1	4	3	2	2	2	0	1	0	1	1	0	1	4	0	1	0	1	0	0	0	0	0	0
	22	2	1	0	0	0	0	0	0	73	1.78	3	4	1	5	2	3	5	3	1	1	1	5	2	2	2	1	5	3	1	4	1	2	2	3	4	2	2	4	2	2	2	4	0	0	0	0	0	4
	20	1	1	0	1	1	0	1	0	74	1.78	4	5	3	4	5	2	5	3	1	1	5	5	2	5	5	1	5	5	1	5	1	2	0	0	2	0	2	2	0	2	0	2	0	0	0	0	0	0
	26	2	1	0	1	1	1	0	0	74	1.78	3	3	5	5	5	5	5	5	3	1	2	1	3	1	1	5	1	2	5	3		1		2	3	1	1	4	0	1	1	1	0	1	0	0	0	0
	28	1	1	1	1	1	1	0	0	75	1.78	3	3	3	3	5	4	1	5	5	5	1	1	5	1	1	5	3	5	3	1	0	0	0	0	2	0	0	2	0	0	0	2	0	0	0	0	0	0
	21	1	1	1	0	0	0	0	1	75	1.78	2	3	1	5	5	1	4	3	4	5	1	1	2	1	2	4	1	4	3	3	1	2	0	0	2	2	2	2	2	2	2	2	2	2	0	0	0	0
	25	1	1	1	1	0	1	0	0	76	1.78		4	2		3	3	1	3	3	3	2	1	3	1	1	4	1	2	3	2	0	0	0	0	4	3	3	5	0	0	5	0	0	0	0	0	0	0
	22	2	1	0	1	1	1	0	0	78	1.78	4	2	1	4	3	5	2	2	3	2	1	2	5	4	2	4	3	5	2	4	0	2	0	0	4	2	2	4	0	2	0	0	0	0	0	0	0	1
	26	1	1	0	1	1	1	0	0	78	1.78	4	4	2	5	3	4	5	4	1	1	4	5	1	4	4	1	5	5	1	4	1	2	1	1	3	1	2	4	1	3	2	1	0	0	0	0	0	2
	31	1	3	0	1	1	1	0	0	78	1.78	2	2	1	5	2	1	1	2	4	4	1	1	4	2	1	2	2	2	3	2	0	0	0	0	1	1	1	3	0	0	0	0	0	0	0	0	0	0
	18	1	1	0	1	1	1	0	0	78	1.78	3	4	2	3	2	3	3	3	2	5	2	2	1	1	1	4	4	3	1	2	0	0	0	0	4	0	3	4	0	3	0	3	0	0	0	0	0	0
	21	1	1	0	0	0	1	1	0	80	1.78	4	4	2	4	5	2	3	4	4	1	1	1	4	2	1	2	3	3	2	1	0	2	0	0	2	2	2	2	1	2	0	2	2	0	0	0	0	0
	38	1	2	0	0	0	0	0	0	82	1.78	2	2	4	4	4	1	4	3	4	3	1	1	2	1	1	1	1	2	3	4	1	2	0	0	0	0	2	2	0	1	0	0	0	0	0	0	0	1
	19	1	1	0	0	0	1	0	0	88	1.78	2	4	3	4	5	3	5	5	3	4	2	4	3	4	4	2	5	4	1	3	1	2	1	4	4	2	2	4	1	2	1	2	1	0	0	0	0	0
	30	2	2	0	0	0	1	0	1	90	1.78	2	2	5	5	2	1	1	2	3	2	1	1	3	1	1	4	1	1	4	1	0	0	0		1	1	1	4	0	0	0	0	0	0	0	0	0	0
	26	1	1	0	0	0	1	0	0	94	1.78	3	3	1	3	3	1	1	3	3	1	3	3	3	3	3	3	3	3	3	3	0	0	0	0	0	0	0	0	0	0	0	0	0	0	0	0	0	0
	31	1	2	1	1	0	1	0	0	98	1.78	2
	25	2	1	0	1	1	1	0	0	101	1.78	3	4	1	5	2	5	1	3	4	2	4	1	4	1	1	4	1	4	4	4
	18	1	1	0	0	0	1	0	0		1.78	3	4	3	4	3	4	3	5	4	4	3	4	3	3	3	3	4	4	4	3	0	0	0	0	0	0	0	0	0	0	0	0	0	0	0	0	0	0
	27	2	1	0	1	0	0	0	0		1.78		3	2	4	2	4	3	2	2	4	4	3	3	2	1	1	1	2	1	2	1	3	0	0	4	1	2	0	0	2	1	0	0	0	5	5	5	2
	27	1	1	0	1	1	1	0	1		1.78	4	3	2	3	3	5	4	3	1	2	2	2	1	1	2	2	5	5	1	2	0	1	0	1	2	0	2	2	0	2	0	0	0	0	0	0	0	1
	26	1	1	0	1	0	1	0	0	60	1.79	2	2	1	3	1	1	1	1	4	5	5	1	4	1	1	4	1	3	4	1	0	1	0	0	0	0	0	1	0	0	0	1	1	1	0	0	0	0
	19	1	1	1	1	1	0	0	0	60	1.79	3	3	1	5	1	5	1	2	3	3	4	4	3	5	4	3	5	5	1	4	0	0	0	0	2	0	0	4	0	0	0	0	0	0	0	0	0	0
	20	2	1	0	1	1	1	0	0	62	1.79	2	5	1	2	2	5	3	5	3	3	3	1	3	5	3	2	5	4	2	2	0	0	0	0	2	2	2	2	1	0	1	0	0	0	0	0	0	0
	23	1	1	0	1	1	1	1	0	65	1.79	4	4	2	4	5	4	4	4	3	3	2	4	4	5	3	4	4	5	3	4	0	1	0	0	2	0	1	2	0	0	0	0	0	0	0	0	0	0
	22	1	1	0	0	0	1	0	0	70	1.79	2	5	1	3	4	5	5	5	2	2	4	4	3	4	4	2	4	5	1	5	0	3	1	0	4	1	3	4	0	1	1	4	1	0	0	0	0	1
	18	2	1	1	0	1	1	0	0	70	1.79		2	1	2	2	1	1	2
	20	1	1	0	1	1	1	0	0	71	1.79	4	4	1	5	2	3	3	3	4	3	1	2	4	5	2	3	2	4	1	2	0	1	0	3	4	1	1	4	0	1	0	3	0	0	0	0	0	0
	19	2	1	1	1	1	1		0	72	1.79	3	2	1	2	1	5	1	3	4	2	1	5	3	3	2	1	1	2	2	1	1	3	3	1	4	5	5	5	5	5	5	5	5	5	1	2	2	3
	24	1	1	0	1	1	1	0	1	77	1.79	3	5	3	3	5	5	5	5	4	3	3	4	3	4	4	4	5	2	3	4	1	1	0	0	2	2	2	2	1	2	1	1	0	0	0	0	0	1
	37	2	2	0	0	0	1	0	0	82	1.79	3	4	1	5	3	3	3	3	4	3	3	3	3	3	1	3	3	5	2	4	2	0	2	5	0	1	0	0	2	0	2	0	0	0	0	0	0	1
	31	1	2	0	1	0	0	0	0	85	1.79	3	5	1	4	5	2	2	4	4	3	2	2	3	2	1	2	2	4	3	2	0	2	0	0	5	1	3	5	0	3	0	2	1	0	0	0	0	2
	31	1	2	1	1	1	0	0	0	87	1.79	3	3	1	5	3	1	3	3	3	1	3	3	3	3	2	3	4	3	3	3	0	0	0	0	2	0	0	2	0	0	0	1	0	0	0	0	0	0
	18	1	1	0	1	1	1	1	0	90	1.79	3	3	1	4	1	5	1	1	4	3	1	2	3	2	2	2	3	3	2	3	0	0	0	0	0	0	0	1	0	0	0	1	0	0	0	0	0	0
	20	1	1	0	0	0	1	0	1	90	1.79	3	5	3	5	5	5	5	5	1	1	5	5	1	5	5	2	5	5	2	5	1	1	0	2	2	1	2	1	1	2	0	1	1	0	0	0	0	2
	20	1	1	0	1	1	1	0	0	92	1.79	4	4	1	4	5	5	5	5	3	1	3	1	2	1	1	2	1	2	2	3	0	0	0	0	2	1	2	3	1	1	0	1	1	1	0	0	0	1
	19	1	1	0	1	0	1	0	0	96	1.79		2	1	5	1	5	1	5	3	2	1	1	3	1	2	2	5	5	1	5	4	4	4	4	2	2	0	2	0	0	0	0	0	0	0	0	0	0
	24	1	1	0	0	0	1	0	0		1.79	3	1	1	3	3	2	4	4	4	1	1	1	3	1	1	3	1	2	2	2	0	0	0	0	3	0	0	3	0	0	0	0	0	0	0	0	0	0
	35	2	3	0	1	0	1	0	0	57	1.8	2	1	3	3	1	3	5	1	2	2	1	1	3	1	1	3	3	1	5	3	0	1	0	0	2	0	2	2	0	2	0	0	0	0	0	0	0	0
	22	1	1	0	0	0	1	0	0	58	1.8	4	1	1	5	2	3	1	1	2	4	3	1	3	1	1	5	3	4	2	3	0	0	0	1	2	0	0	2	0	0	0	0	0	1	0	0	0	0
	26	1	1	1	1	0	1	0	0	59	1.8	3	2	1	1	1	1	1	1	5	5	2	1	5	1	1	4	1	1	1	1	0	0	0	0	2	0	0	0	2	0	0	0	1	0	0	0	0	0
	18	1	1	1	1	1	1	0	0	60	1.8		3	1	4	2	3	2	4	3	4	2	4	2	3	3	2	4	5	4	5	0	0	0	0	4	0	0	0	0	0	0	0	0	2	0	0	0	1
	25	1	1	0	0	0	1	0	1	60	1.8	3	3	1	5	3	1	2	1	5	5	1	1	5	1	1	1	1	1	1	1	0	0	0	0	2	0	0	0	0	0	0	0	0	0	0	0	0	0
	22	1	1	1	1	1	0	0	0	63	1.8	3	5	5	3	4	4	4	4	2	2	5	5	1	2	2	1	4	5	1	5	0	0	0	0	2	2	2	2	0	0	0	2	2	0	0	0	0	1
	30	1	1	0	0	0	0	0	0	63	1.8	3	2	1	5	3	1	2	2	4	3	1	1	4	1	1	4	2	1	3	1	0	1	0	0	1	0	1	1	0	0	0	0	0	0	0	0	0	0
	19	1	1	0	1	1	1	0	0	63.3	1.8	4	4	1	4	3	1	2	3	4	5	2	1	4	1	1	4	2	4	3	1	0	0	0	0	3	0	0	3	1	1	1	1	1	0	0	0	0	0
	23	2	1	1	0	0	1	0	0	64	1.8		3	1	4	1	3	1	1	2	2	1	3	3	2	1	2	2	4	2	4	0	0	0	0	1	0	0	1	0	0	0	0	0	0	0	0	0	0
	27	1	1	0	0	0	1	0	0	66	1.8	2	4	1	5	4	4	3	4	5	4	1	1	5	1	1	5	1	3	3	1	0	0	0	0	2	1	2	2	0	0	0	0	0	0	0	0	0	0
	20	1	1	0	1	1	0	0	0	66	1.8	3	2	1	1	1	3	1	1	3	3	1	2	4	1	2	3	3	1	3	1	1	1	1	1	1	1	1	1	1	1	1	1	1	0	0	0	0	0
	19	1	1	0	1	1	1	0	0	68	1.8	4	4	2	5	3	4	1	4	3	5	3	4	3	1	1	5	2	2	2	2	0	0	0	0	3	3	3	4	1	1	1	1	0	0	0	0	0	2
	39	2	2	1	1	0	1	1	1	68	1.8		5	5	4	5	5	4	5	3	3	4	1	3	1	1	4	1	3	1	2	2	1	1	2	3	3	3	4	2	1	2	4	0	0	0	0	0	1
	19	1	1	0	1	1	1	0	1	68	1.8	4	4	3	4	5	4	3	4	3	3	2	3	4	2	2	4	4	2	3	2	1	0	1	2	4	2	2	4	1	2	1	3	0	0	0	0	0	0
	21	1	1	0	0	0	0	0	0	68	1.8	2	4	2	4	4	4	4	4	2	1	4	4	3	4	3	2	4	4	1	5	0	0	0	1	4	1	2	4	1	1	0	1	0	0	0	0	0	0
	26	1	1	0	1	0	1	0	0	70	1.8	4	3	1	5	5	1	1	5	5	5	5	1	5	1	1	5	1	5	1	1	0	0	0	2	1	0	0	1	0	0	0	0	5	0	0	0	0	3
	24	1	1	0		0	1	0	0	70	1.8		1	1	5	1	1	1	1	5	5	1	1	1	1	1	1	1	1	1	1	0	0	0	0	4	1	1	4	0	0	0	0	0	0	0	0	0	0
	24	1	1	0	1	1	1	0	0	71.4	1.8	2	5	3	5	5	4	5	5	2	3	1	4	3	2	1	3	2	1	1	1	0	1	0	0	1	4	3	0	4	3	0	0	1	0	1	0	0	1
	36	1	1	0	1	1	1	1	0	72	1.8	4	3	2	3	3	3	3	3	4	4	3	2	3	1	1	3	3	2	1	2	0	0	0	0	2	0	0	4	0	0	0	3	0	0	0	0	0	0
	23	1	1	1	1	1	1	0	0	73	1.8	3	3	1	3	2	4	5	2	1	3	2	1	3	3	2	2	2	3	1	2	0	4	2	0	4	0	2	2	1	2	3		1	1	5	5	5	1
	23	1	1	0	1	1	1	0	0	73	1.8	3	3	3	3	2	1	1	3	5	5	1	1	3	1	1	5	1	1	5	1	0	0	0	0	2	2	2	2	2	2	2	2	2	2	0	0	0	0
	24	1	1	0	1	0	1	0	0	73	1.8	3	1	1	5	5	1	1	1	5	5	5	1	5	5	4	5	5	5	1	5	0	2	0	0	0	0	0	0	0	0	0	0	0	0	0	0	0	0
	22	2	1	0	1	1	1	0	0	74	1.8	3	4	3	4	5	5	5	5	3	2	2	2	3	3	2	3	4	5	1	4	0	1	0	0	4	0	2	4	0	1	0	1	1	1	0	0	0	2
	22	1	1	0	0	0	1	0	0	74	1.8	3	3	1	3	3	1	2	2	4	4	2	2	2	2	2	4	3	3	2	3	0	0	0	0	2	0	0	0	0	0	0	0	0	0	0	0	0	0
	20	1	1	0	1	1	0	0	0	75	1.8	3	5	4	4	4	4	5	5	3	1	4	1	3	3	4	1	1	1	4	1	3	2	1	4	4	3	3	4	3	2	1	4	0	1	0	0	0	0
	24	1	1	0	1	1	1	0	0	75	1.8	4	2	1	3	5	1	3	4	3	2	1	2	3	1	1	5	1	1	4	1	0	0	0	0	4	4	4	4	0	0	0	0	0	0	0	0	0	0
	28	1	1	0	1	1	1	0	0	75	1.8	3	2	3	5	3	5	1	4	2	1	1	2	3	2	2	4	4	5	3	3	0	0	0	0	2	1	2	2	2	1	0	2	2	1	0	0	0	2
	33	1	1	0	1	1	1	1	0	76	1.8	3	2	3	5	3	2	2	3	3	3	2	1	3	2	1	4	2	2	3	3	0	1	0	0	3	1	3	1	0	3	1	1	0	0	0	0	0	1
	27	1	1	0	1	1	0	0	0	77	1.8	4	5	1	5	5	3	5	4	3	2	1	2	3	1	1	1	2	3	2	2	0	0	0	0	2	1	2	2	0	0	0	0	0	0	0	0		0
	20	1	1	0	0	0	0	0	0	78	1.8	3	2	1	2	2	3	1	3	3	2	1	2	2	1	1	2	2	3	1	2	0	0	0	1	4	0	1	4	1	2	0	2	0	0	0	0	0	1
	28	1	1	0	1	1	1	1	0	78	1.8	3	3	1	5	3	3	3	3	3	1	3	1	3	2	2	5	1	3	5	1	0	1	0	0	2	0	0	4	0	0	1	0	3	1	0	0	0	0
	24	1	1	0	1	1		0	0	78	1.8		3	1	4	2	4	3	1	1	2	1	1	1	3	3	2	4	5	1	5	0	1	0	2	2	0	2	3	0	1	0	1	0	0	0	0	0	0
	18	1	1	1	1	0	1	0	0	78	1.8	2	5	5	5	1	1	1	1	3	5	3	1	3	1	2	5	3	3	4	3	1	1	1	1	3	3	3	3	3	3	2	2	1	0	0	0	0	1
	18	1	1	0	0	0	0	0	0	78	1.8		1	2	3	5	3	1	3		1	2	3	4	5	4	3	2	1	2	3	0	1	2	3	5	4	3	2	0	1	2	3	4	5	5	4	3	0
	26	1	1	0	1	1	1	0	0	78	1.8	2	2	1	5	4	5	5	3	3	1	1	5	3	1	3	3	5	5	1	5	0	4	1	2	3	1	3	3	0	4	1	2	0	0	0	0	0	0
	22	1	1	1	1	1	1	0	0	78	1.8	3	5	3	5	5	5	5	5	1	5	1	3	3	2	2	2	1	1	1	1	3	4	1	1	4	4	4	4	2	2	2	2	2	2	1	1	1	2
	22	1	1	0	1	1	1	0	0	80	1.8	4	3	2	2	2	3	3	2	2	3	3	3	2	3	2	3	2	4	3	3	0	3	1	0	4	1	4	4	0	3	1	2	2	0	0	0	0	2
	37	1	2	0	1	0	1	0	0	80	1.8	3	3	1	5	5	1	5	2	1	3	2	1	1	2	2	2	2	5	2	5	0	0	0	0	2	2	2	2	0	0	0	0	0	0	0	0	0	0
	21	1	1	0	1	1	1	0	0	80	1.8	4	5	3	5	5	3	5	5	1	3	5	5	2	5	4	1	5	5	1	2	0	2	2	3	4	2	2	4	0	2	2	2	1	1	0	0	0	0
	29	1	1	0	0	1	1	0	0	80	1.8	2	5	2	2	1	1	1	1	3	5	1	1	5	1	1	4	1	1	4	1	0	0	0	0	2	0	2	2	0	0	0	0	0	0	0	0	0	1
	18	1	1	1	0	0	1	0	0	80	1.8	3
	23	1	1	0	1	1	1	0	0	82	1.8	4	3	1	3	1	3	4	3	2	2	2	3	2	3	3	3	3	3	2	3	0	3	0	0	4	5	4	4	0	4	0	0	3	0	0	0	0	2
	20	1	1	0	1	0	1	0	0	82	1.8	4	5	3	3	3	4	4	5	3	1	5	5	3	3	3	2	5	5	1	2	3	3	0	3	3	3	3	3	3	3	3	3	3	3	0	0	0	1
	21	1	1	1	1	1	1	0	1	82	1.8	3	2	1	5	2	1	1	1	5	1	1	1	5	1	1	5	1	1	5	1	0	0	0	0	2	0	0	2	0	0	0	0	0	0	0	0	0	0
	27	2	1	0	0	0	0	0	0	83	1.8	3	4	3	4	4	5	3	2	2	2	4	2	3	2	2	2	2	3	1	2	1	1	1	1	3	2	2	2	1	1	1	1	0	0	1	1	0	2
	23	1	1	0	0	0	1	1	0	83.9	1.8	3	4	1	5	4	1	3	3	5	2	2	1	5	1	1	5	1	2	1	2	0	1	0	0	3	1	3	4	1	2	0	3	0	0	0	0	0	0
	22	1	1	0	1	0	0	0	0	84	1.8	4	5	3	5	5	5	5	3	2	1	1	5	1	5	5	5	3	5	1	5	2	4	3	3	4	4	4	4	2	4	3	4	2	2	0	0	0	4
	23	1	1	0	1	1	0	0	0	85	1.8	3	5	2	4	5	4	5	4	1	1	4	3	1	3	4	2	5	5	1	4	1	1	1	1	3	1	1	4	1	1	1	1	1	0	5	5	5	1
	20	1	1	1	1	0	1	0	0	85	1.8	3	5	5	5	5	5	4	5	5	2	1	1	5	3	1	4	1	1	3	1	0	0	0	0	4	4	4	3	0	0	0	0	0	0	4	4	4	0
	21	1	1	0	1	0	1	0	0	85	1.8	3	4	1	5	5	5	3	4	3	1	2	3	3	4	4	3	4	4	2	3	0	0	0	4	5	0	4	4	3	3	3	3	3	3	1	1	1	0
	22	2	2	0	1	1	0	0	0	86	1.8	2	5	1	5	4	5	5	5	1	1	2	5	1	5	5	5	5	5	5	4	2	4	2	4	4	4	4	4	4	2	4	4	4	4	1	4	4	3
	25	1	1	1	0	0	1	1	0	86	1.8		4	3	1	4	2	4	3	2	1	3	4	2	4	3	2	5	5	1	5	0	0	0	0	2	1	4	2	0	2	1	0	0	0	5	5	5	1
	27	1	1	1	1	0		1	0	88	1.8	4	4	4	3	4	1	3	4	3	3	1	4	4	2	5	5	1	1	2	1	0	0	0	0	1	0	0	0	0	0	0	1	0		0	0	0	0
	37	1	3	0	1	1	1	0	0	88	1.8	4	5	2	5	5	1	5	5	4	4	1	1	5	4	2	4	1	1	4	1	0	1	0	0	2	0	1	2	0	1	0	1	0		0	0	0	0
	40	1	2	0	0	0	1	0	0	88	1.8	3	3	2	4	3	2	2	3	3	2	3	2	3	2	1	2	1	4	2	2	0	2	0	0	1	0	2	1		0	2	0	1	0	0	0	0	0
	33	1	2	0	1	1	1	0	0	89	1.8	3	3	1	2	1	1	2	1	2	1	1	1	3	1	1	1	1	2	1	1	0	0	0	0	2	0	2	2	0	2	0	0	0		0	0	0	0
	40	1	2	0	0	0	0	0	0	90	1.8	4	2	1	5	2	2	4	4	4	2	2	1	4	1	1	4	1	1	1	1	0	0	0	0	1	0	1	1	0	0	0	0	0	0	0	0	0	1
	26	1	1	0	1	1	0	0	0	92	1.8		5	1	5	5	1	3	4	2	3	5	5	2	5	5	1	5	4	1	5	1	2	1	1	4	5	3	4	1	3	1	1	1	1	0	0	0	2
	29	1	1	0	1	1	1	0	0	92	1.8		2	3	5	3	1	1	3	2	2	3	5	1	5	5	1	5	5	1	5	0	0	1	1	2	2	3	4	1	1	2	2	1	0	1	1	1	2
	25	1	1	1	1	1	0	1	0	93	1.8	2	3	2	4	4	4	3	2	4	3	2	2	3	3	3	2	4	4	2	2	0	0	0	0	3	3	3	3	0	0	0	0	0	0	0	0	0	1
	23	1	1	0	1	1	1	0	0	93	1.8	3	4	2	5	4	4	4	4	3	3	5	4	3	2	3	2	5	5	1	4	0	1	0	0	2	1	1	1	0	0	0	0	0	0	0	0	0	1
	28	1	1	0	0	1	0	0	0	94	1.8	4	4	3	3	4	4	5	4	3	2	4	3	3	3	2	3	2	4	2	4	0	1	0	1	3	0	3	3	0	1	0	1	0	0	0	0	0	3
	38	1	2	0	0	0	0	0	0	94	1.8	4	3	4	4	4	1	3	4	4	2	2	2	4	2	2	3	2	3	3	2	0	1	1	0	2	2	2	1	1	1	1	0	0	0	0	0	0	0
	39	1	1	0	0	0	1	0	0	95	1.8	3																				0	0	0	0	3	0	0	4	0	0	0	0	0	0	0	0	0	0
	22	1	1	0	0	0	1	0	0	96	1.8	2	3	1	3	4	3	4	4	2	3	2	3	3	3	3	3	2	2	2	3	0	2	0	2	5	0	3	5	0	3	0	3	0	0	0	0	0	0
	24	1	1	0	1	1	1	0	0	98	1.8	4	2	1	3	3	4	2	2	3	2	2	2	3	2	2	4	2	3	2	3	0	0	0	0	2	2	2	4	0	0	0	4	0	0	0	0	0	0
	30	1	1	0	1	1	1	0	0	99	1.8	4	4	4	5	5	5	5	5	1	1	3	5	1	3	3	3	5	5	1	1	0	0	0	0	4	0	4	4	0	0	0	0	0	0	0	0	0	3
	28	1	1	0	1	1	1	0	0	100	1.8	4	2	1	5	2	2	1	3	2	5	1	1	2	3	3	3	2	5	1	5	0	1	0	0	0	0	0	1	0	0	0	0	0	0	0	0	0	0
	20	2	1	0	1	1	1	0	0	100	1.8	4	2	1	5	2	4	3	3	3	3	5	5	2	5	4	3	5	5	1	5	0	0	0	0	2	0	0	2	0	0	0	0	0	0	0	0	0	0
	37	1	2	0	1	0	1	0	0	105	1.8	4	1	3	4	5	4	1	3		1	2	1	3	4	5	4	3	3	3	2	0	1	0	2	2	3	4	2	2	1	3	3	4	1	1	1	2	2
	32	1	2	1	0	0	1	0	0	106	1.8	2	3	1	5		5	3	3	3	3	1	1	2	1	2	2	2	1	1	1	0	0	0	0	1	0	1	1	0	0	0	0	0	0	0	0	0	0
	21	2	1	0	0	0	0	0	0	112	1.8	4	2	4	5	2	5	2	2	1	1	5	5	2	5	2	2	5	3	1	4	0	1	0	1	3	2	2	4	0	0	0	0	0	0	0	0	0	1
	26	1	1	0	0	0	1	0	0	115	1.8	3	3	1	5	3	4	3	2	3	3	2	3	2	2	2	2	5	3	2	4	0	1	0	0	2	0	1	2	0	1	0	0	0	0	0	0	0	0
	23	1	1	0	1	1	1	0	0	120	1.8	4	5	2	4	2	4	5	3	2	1	1	3	1	2	2	2	4	4	1	1	1	1	1	1	4	0	1	3	2	2	1	2	0	0	0	0	0	2
	18	1	1	0	0	0	1	0	0	120	1.8	3	3	1	4	2	5	2	3	1	1	1	1	3	4	4	5	1	3	1	1	0	0	0	0	0	0	0	4	0	1	0	0	0	0	0	0	0	1
	21	1	1	0	1	1	1	0	0	124.8	1.8	2	5	3	4	4	5	5	4	1	1	3	5	1	5	5	1	5	5	1	5	2	4	2	2	4	2	3	4	3	4	3	2	0	0	0	0	0	5
	31	1	2	1	0	0	0	0	0	130	1.8	3	3	3	3	2	2	2	3	3	3	3	2	3	3	2	2	2	2	2	3	0	0	0	0	1	1	1	1	1	1	0	1	1	1	0	0	0	1
	23	1	1	0	0	0	1	0	0	150	1.8	3	2	1	5	2	5	2	1	3	4	2	4	1	2	4	4	2	2	2	2	0	0	0	0	2	2	2	2	1	2	0	2	0	0	0	0	0	2
	21	1	1	0	1	1	1	0	0	150	1.8	4	4	4	5	5	5	5	5	5	5	5	5	2	4	4	4	5	5	3	5	0	0	0	0	4	0	4	4	0	4	4	4	4	4	4	4	4	4
	26	1	1	0	1	1	1	0	0		1.8	4	4	2	5	4	1	3	5	4	2	2	1	4	1	1	4	1	3	2	4	0	0	0	0	2	0	1	2	0	0	0	0	0	0	0	0	0	0
	25	2	1	0	1	1	1	0	1	60	1.81	3	3	2	4	2	3	1	1	2	2	3	1	4	1	1	3	4	3	1	1	0	0	0	0	3	1	1	4	0	0	0	0	0	0	0	0	0	0
	28	1	1	0	0	0	1	0	0	64	1.81	3	5	1	5	5	1	5	5	4	1	3	1	3	1	1	1	1	3	1	1	0	0	0	0	1	0	0	1	0	0	0	0	0	0	0	0	0	0
	31	1	2	0	0	0	1	0	0	70	1.81	2	5	1	5	4	1	1	4	5	5	1	1	5	1	1	5	1	1	5	1	0	0	0	0	2	2	2	2	1	1	1	1	0	0	0	0	0	0
	20	1	1	0	1	1	1	0	0	70	1.81		5	5	5	5	1	5	5	3	1	5	5	5	5	5	5	5	5	5	5	0	0	0	0	3	0	0	3	0	0	0	0	0	0	0	0	0	1
	33	1	2	0	1	1	1	0	0	71	1.81	3	4	2	5	4	3	3	4	4	3	1	1	4	1	1	4	1	2	3	1	0	0	0	0	2	2	2	2	1	1	1	0	0	0	0	0	0	0
	18	1	1	0	0	0	0	0	0	73	1.81	3	5	2	4	5	5	5	5	2	2	3	1	2	2	2	4	1	4	2	4	2	2	2	2	2	2	2	2	2	2	3	2	2	2	0	0	0	1
	18	1	1	0	1	0	0	1		74.3	1.81	3	3	1	4	4	2	3	4	3	4	2	1	2	2	1	3	1	3	2	2	0	2	1	0	4	1	2	4	0	2	1	2	0	0	0	0	0	0
	40	1	1	0	0	0	0	0	0	75	1.81	3	3	3	3	1	1	3	3	3	4	2	1	3	1	1	4	1	3	3	2	0	0	0	0	1	0	1	2	0	0	0	0	0	0	0	0	0	0
	27	2	1	0	1	1	1	0	1	76	1.81	4	3	4	3	2	1	2	2	3	1	5	5	3	4	3	3	5	5	1	5	0	0	0	0	0	0	0	4	0	0	0	0	1	0	0	0	0	0
	27	2	1	1	1	1	1	0	0	78	1.81	3	5	4	5	5	5	5	5	2	3	5	4	3	4	3	2	4	4	1	4	2	2	1	0	1	1	1	2	2	2	1	0	1	0	0	0	0	0
	26	1	1	0	1	0	1	0	0	79	1.81	3	4	4	2	1	4	5	5	1	3	1	5	1	2	1	2	3	1	4	1	0	5	5	0	2	0	5	2	1	1	2	2	2	0	0	0	0	2
	19	1	1	0	1	1	1	0	0	80	1.81		4	1	5	5	1	4	4	4	2	1	1	5	1	1	5	1	1	4	1	0	0	0	0					0	1	0	0	0	0	0	0	0	0
	18	1	1	0	1	0	1	0	0	80.4	1.81	4	5	4	5	5	1	4	4	5	5	3	1	5	1	1	5	2	1	5	1	0	0	0	0	3	0	1	2	0	0	0	0	0	0	0	0	0	0
	20	1	1	1	1	1	0	0	0	81	1.81	3	3	1	4	2	3	2	4	4	4	2	1	4	1	1	4	1	4	1	1	0	1	1	0	2	1	1	2	1	1	1	0	1	0	0	0	0	0
	33	1	1	0	1	1	1	0	0	83	1.81	3	3	1	5	4	4	4	4	3	3	2	2	3	3	2	3	4	3	2	2	0	0	0	0	1	0	1	1	0	1	0	0	0	0	0	0	0	0
	31	1	1	1	1	1	0	0	0	84.5	1.81		5	5	5	5	1	1	5	5	5	1	1	1	1	1	5	1	1	5	1	0	0	0	0	0	0	0	2	0	0	0	0	0	0	0	0	0	0
	28	1	1	0	1	1	1		0	85.5	1.81	3								3	5	4	3	3	2	3	4	2	4	2	4	1	1	1	1	1	1	1	1	1	1	1	1	1	1	1	1	1	1
	24	1	1	0	1	0	1	0	0	89	1.81	4	5	5	5	5	5	5	5	3	1	4	3	3	1	2	4	3	2	1	1	0	0	0	0	3	1	3	4	1	1	0	1	0	0	0	0	0	0
	27	1	1	0	0	0	0	0	0	92	1.81	3	3	3	3	3	1	3	3	4	4	2	1	4	1	1	4	3	1	4	1	0	0	0	0	2	1	1	1	1	1	1	1	1	1	0	0	0	0
	29	1	1	0	1	0	1	0	0	97	1.81	3	5	2	3	5	2	5	5	3	2	1	1	3	1	3	3	1	2	1	1	0	0	0	0	2	2	2	2	2	2	1	1	2	1	0	0	0	3
	28	1	1	0	0	0	0	0	0		1.81	2	5	2	5	1	2	1	1	2	3	2	4	1	5	4	2	4	4	1	5	0	1	0	0	5	0	5	2	0	3	1	0	0	0	0	0	0	0
	24	1	1	0	1	0	0	0	0	60	1.82	3	2	3	4	3	1	2	3	3	3	3	1	3	3	3	3	3	4	3	4	0	0	0	0	2	0	0	2	1	1	0	3	1	0	0	0	0	0
	18	1	1	1	1	1		0	0	62	1.82	4	1	1	5	3	2	2	2	5	3	3	5	3	5	3	3	5	3	3	3	2	2	0	2	2	2	2	2	2	2	0	2	1	0	0	0	0	1
	28	1	1	0	0	0	1	0	0	67	1.82	3	3	1		5	3	1	5	5	3	1	1	5	1	1	5	1	1	5	1	0	0	0	0	2	2	2	2	0	0	0	0	0	0	1	1	1	0
	21	1	1	0	1	0	0	0	0	70	1.82	3	2	1	1	2	4	1	2	3	3	2	1	2	1	1	5	4	2	2	2	0	5	0	0	4	0	0	4	0	5	0	0	0	0	0	0	0	0
	25	1	1	1	0	1	1	0	1	70	1.82	2	5	1	5	5	1	1	1	2	1	1	1	5	1	5	5	1	5	1	1	0	0	0	0	1	0	1	1	0	0	0	0	1	0	0	0	0	0
	22	1	1	1	1	0	1	1	0	71	1.82		3	1	1	2	1	4	3	3	4	2	2	2	3	2	2	2	3	2	3	1	2	0	0	4	2	2	2	1	2	0	1	2	1	0	0	0	0
	23	2	1	0	1	0	1	0	0	73	1.82	4	3	2	4	2	5	2	3	3	1	5	4	4	4		3	5	5	1	1	0	0	0	0	4	2	1	4	4	2	2	0	1	0	0	0	0	2
	25	1	1	0	0	0	0	0	0	78	1.82		3	2	3		5	5	4	3												0	5	4	4	5	0	4	4	0	5	5	4	0	0	0	0	0	0
	19	1	1	0	1	1	1	0	0	80	1.82		1	1	1	3	3	3	3	5	5	5	5	5	5	5	5	5	1	5	1	0	0	0	0	2	0	0	2	0	2	0	4	4	4	0	0	0	0
	31	1	1	0	0	0	1	0	0	81	1.82	4	4	2	5	3	5	4	5	4	3	1	1	4	1	1	5	1	1	4	1	0	0	0	0	3	3	3	3	0	0	0	0	0	0	0	0	0	2
	20	1	1	0	0	0	1	0	0	82.2	1.82	4	3	1	5	4	2	1	4	3	5	2	1	4	1	1	5	2	3	3	2	0	1	0	0	3	0	3	4	0	1	0	3	0	0	0	0	0	0
	25	1	1	0	1	0	1	0	0	83	1.82	4	4	1	3	5	4	3	4	3	3	3	2	3	3	2	3	3		2	3	1	1	0	1	2	1	1	2	2	2	1	2	0	0	0	0	0	0
	36	1	2	0	0	0	1	0	0	84	1.82		5	3	5	5	2	3	5	3	2	2	1	5	1	1	5	1	4	4	1	0	1	0	0	2	1	2	1	0	0	0	0	0	0	0	0	0	0
	32	1	2	1	1	1	1	1	0	84	1.82	3	5	4	5	5	5	5	5	4	1	1	2	4	2	1	5	2	3	3	3	0	2	0	0	4	1	3	4	2	3	0	2	1	0	0	0	0	1
	24	1	1	0	1	1	1	0	0	85	1.82	4	5	3	5	5	4	5	5	3	3	2	1	4	1	1	1	1	3	5	1	2	4	2	3	4	4	4	4	2	4	3	3	1	1	0	0	0	0
	22	1	1	1	1	1	1	0	0	96	1.82	3	4	3	5	5	2	1	3	3	4	5	2	4	2	1	5	1	1	4	4	0	0	0	0	2	0	2	2	0	2	0	0	0	0	0	0	0	5
	27	1	2	0	0	0	1	0	0	97	1.82	3	4	2	2	4	5	3	2	2	1	5	3	2	5	5	1	4	5	1	4	0	4	0	1	3	0	5	3	0	4	0	3	5	0	0	5	5	2
	21	1	1	0	1	0	1	0	0	97.5	1.82	3	4	1	4	4	4	3	5	4	2	2	1	4	2	1	5	2	1	5	2	0	1	0	1	4	2	3	2	0	0	0	2	0	0	0	0	0	2
	25	1	1	0	1	1	1	0	0	110	1.82	4	3	1	4	2	1	1	1	5	3	2	4	2	2	2	3	4	5	1	2	0	0	0	0	5	1	0	0	0	0	0	0	0	0	0	0	0	0
	32	1	2	0	1	0	0	0	0	110	1.82	2	2	1	5	4	4		3	1	2	2	1	2	1	1	5	1	1	5	1	0		0	0	4	0	0	4		4	0	3	0	0	0	0	0	0
	22	1	1	0	1	0	1	0	0	52	1.83	3	4	3	3	3	4	5	4	4	5	5	1		3	3	3	3	5	1	3	0	0	0	0	1	1	1	1	1	0	0	0	0		0	0	0	0
	24	1	1	0	1	0	0	0	0	58	1.83	3	3	2	4	3	1	1	2	2	3	3	2	2	3	2	3	4	1	1	2	0	0	0	0	1	0	1	2	0	1	0	2	2	1	0	0	0	0
	20	1	1	0	1	1	1	0	0	59	1.83	4	2	2	3	1	2	1	2	4	2	2	3	3	2	2	3	3	4	3	3	0	0	0	1	3	0	0	2	0	0	0	1	0	0	0	0	0	0
	21	1	1	0	0	0	1	0	0	63	1.83	4	3	1	5	5	4	2	4	3	3	4	5	4	4	2	2	5	4	1	2	0	1	1	1	4	1	1	1	1	1	1	4	0	0	0	0	0	0
	19	2	1	1	1	1	1	0	0	70	1.83	2	1	1	1	1	3	2	3	2	3	1	1	3	1	1	2	3	4	2	1	0	0	1	1	2	1	1	2	0	1	1	1	0	1	0	0	0	0
	35	1	1	1	1	1	1	0	0	72	1.83	3	5	1	5	3	2	2	5	5	1	1	1	5	1	1	1	1	1	4	1	0	0	0	0	5	5	5	5	1	3	1	2	4	0	0	0	0	0
	18	1	1	1	0	0	1	0	0	72	1.83	4	2	1	4	2	3	1	2	4	3	1	1	4	2	2	4	2	3	2	1	0	0	0	0	4	0	0	0	0	0	0	0	0	0	0	0	0	0
	22	1	1	0	1	0	0	0	0	72	1.83	3	2	2	3	1	1	1	1	2	4	3	2	2	4	2	3	4	5	1	3	0	0	0	0	2	0	0	0	0	1	0	0	0	0	0	0	0	0
	28	1	2	1	0	0	0	0	0	74	1.83	2	4	1	3	1	1	4	3	3	1	1	1	3	3	3	1	1	2	1	1	0	0	0	0	1	0	0	1	0	0	0	0	0	0	0	0	0	1
	31	1	1	0	1	1	0	0	0	74	1.83	2	4	2	4	4	4	3	4	4	2	2	2	4	2	3	2	4	2	3	2	0	0	0	0	2	1	1	2	0	0	0	0	0	0	0	0	0	0
	23	1	1	0	1	1	1	0	0	74	1.83	4	2	2	3	2	2	1	1	5	4	1	1	4	1	1	5	2	2	5	1	0	0	0	0	1	0	0	3	0	0	0	0	0	0	0	0	0	0
	26	1	1	0	0	0	1	0	0	75	1.83		2	1	5	1	1	1	1	3	4	2	1	3	4	3	3	5	5	1	5	0	0	0	0	1	0	1	1	0	1	0	0	0	0	0	0	0	0
	27	1	1	1	1	1	1	0	0	76	1.83	3	1	1	3	3	3	1	1	5	3	1	1	5	1	1	5	3	1	5	1	0	0	0	0	2	0	0	2	0	0	0	0	0	0	0	0	0	0
	22	2	1	0	0	0	1	0	0	76	1.83	4	5	1	5	1	4	4	5	3	2	2	2	5	3	2	3	3	3	2	5	0	0	0	0	1	0	3	4	0	0	0	4	0	0	0	0	0	0
	22	1	1	1	1	1	0	0	0	78	1.83	4	3	2	3	3	2	5	3	3	3	1	1	3	1	1	3	1	1	3	3	0	0	0	0	2	0	0	2	0	0	0	0	0	0	0	0	0	0
	36	1	2	0	1	1	1	0	0	79	1.83	4	1	1	5	5	1	3	5	5	5	1	1	4	1	1	5	1	1	5	1	0	1	0	0	2	1	2	2	1	1	0	2	1	1	0	0	0	0
	26	1	2	0	1	1	1	0	0	80	1.83	2	3	1	3	3	1	2	2	2	3	2	2	2	1	1	2	1	3	2	2	0	0	0	0	4	1	1	2	0	0	0	0	0	0	0	0	0	0
	28	1	1	0	0	1	0	0	0	80	1.83	4	5	5	3	4	2	5	4	1	1	4	5	3	5	5	2	5	4	2	3	2	2	1	2	3	2	2	3	2	3	1	2	2	1	0	0	0	0
	25	1	1	0	0	0	1	1	0	83	1.83	2	4	2	4	4	1	1	5	4	4	2	3	3	3	3	3	4	5	1	2	0	1	0	0	0	0	1	0	0	0	0	0	0	0	0	0	0	0
	27	1	1	0	1	1	1	0	0	83	1.83	3	3	3	5	3	3	2	3	4	3	1	1	3	2	2	2	2	5	2	1	0	0	0	0	3	0	0	3	0	0	0	0	0	0	0	0	0	0
	31	1	1	0	0	0	0	0	0	83	1.83	3	1	1	1	5	2	2	5	5	3	3	2	2	1	1	4	1	1	2	2	0	0	0	0	2	0	0	0	0	0	0	0	0	0	0	0	0	0
	32	1	2	0	1	1	0	0	0	85	1.83		4	4	4	5	4	4	4	4	3	4	3	3	3	3	4	4	3	3	3	0	0	0	0	4	0	4	4	0	0	0	0	0	0	0	0	0	0
	23	1	1	1	1	1	0	0	0	85	1.83	4
	27	1	1	0	1	1	1	0	0	86	1.83	4	5	2	4	4	4	5		1	2	5	5	1	4	4	2	5	5	1	5	1	4	0	0	3	1	4	0	1	4	0	0	1	1	0	1	0	3
	20	1	1	0	0	0	1	0	0	87	1.83	3	4	1	4	4	4	4	2	3	5	4	4	3	3	3	2	3	3	3	3	1	4	0	0	4	1	4	1	1	4	1	1	1	1	0	0	0	0
	30	1	1	0	0	0	1	0	0	88	1.83	2	2	1	1	1	2	2	2	4	2	1	1	1	1	1	5	1	5	1	1	0	0	0	0	0	0	0	0	0	0	0	0	0	0	0	0	0	0
	28	1	1	0	1	1	1	0	0	90	1.83	3	4	2	4	5	4	4	5	4	4	4		2	2	2	4	2	2	4	2	0	0	0	0	3	0	3	3	0	0	0	0	0	0	0	0	0	0
	31	1	2	0	1	0	1	0	0	90	1.83	3	4	3	4	4	4	4	3	2	1	2	3	2	4	3	3	4	5	1	5	2	2	0	1	2	2	2	2	2	2	1	2	2	1	0	5	5	2
	30	2	2	1	1	0	1	0	0	93.5	1.83	2	2	1	2	3	5	5	1	1	1	4	4	1	5	5	1	5	5	1	5	0	0	0	0	5	4	4	5	0	0	0	0	0	0	0	0	0	4
	20	1	1	0	1	1	1	0	0	94.6	1.83	4	3	1	1	3	3	3	2	1	1	1	5	1	5	5	3	3	5	1	5	0	2	0	2	2	0	2	2	0	2	0	2	2	3	0	0	0	1
	26	1	1	1	1	1	1	0	0	96	1.83	3	1	1	4	3	1	3	1	3	3	1	1	3	1	1	4	1	1	1	1	0	0	0	0	1	1	1	1	1	1	1	1	1	1	0	0	0	0
	21	1	1	1	1	1	1	0	0	108	1.83	4	5	1	5		5	5	2	3	2	3	3	3	2	2	1	1	4	3	3
	27	1	1	0	0	0		0	0	110	1.83		5	1	2	1	1	1	1	1	1	1	1	1	1	2	1	1	1	1	5	1	1	1	1	2	2	2	2	1	1	1	1	1	1	5	5	5	5
	32	1	1	0	0	0	1	0	0	115	1.83	3	1	4	5	3	5	1	1	4	3	1	1	1	1	1	1	1	1	5	1	0	0	0	0	2	0	0	0	0	0	0	0	0	0	0	0	0	0
	23	1	1	0	0	0	1	0	0	123	1.83	4	1	1	5	1	5	1	1	1	4	1	1	1	1	1	5	1	1	3	2	0	0	0	0	1	0	1	2	0	0	0	0	0	0	0	0	0	1
[truncated: 155 more rows]
[truncated: 63 more columns]
